# Supplementary material for: Metagenomics combined with activity-based proteomics point to gut bacterial enzymes that reactivate mycophenolate
Source: Gut Microbes. 2022 Aug 11;14(1):2107289. doi: 10.1080/19490976.2022.2107289 (PMC9377255; doi:10.1080/19490976.2022.2107289)
Supplement: Supplemental Material [file KGMI_A_2107289_SM0613.zip]

Archive with 5 entries (5 files):
- Supplemental_Table_1.xlsx
- Supplemental_Table_2.xlsx
- Supplemental_Table_3.xlsx
- Supplemental_Table_4.xlsx
- KGMI_A_2107289 supplementary .pptx
