# Supplementary material for: Metagenomics combined with activity-based proteomics point to gut bacterial enzymes that reactivate mycophenolate
Source: Gut Microbes. 2022 Aug 11;14(1):2107289. doi: 10.1080/19490976.2022.2107289 (PMC9377255; doi:10.1080/19490976.2022.2107289)
Supplement: Supplemental Material [file KGMI_A_2107289_SM0613.zip › Supplemental_Table_1.xlsx]

## Sheet: Cohort_Metadata
Manuscript_ID	Day_Post_Transplantation	Gender	Race	Ethnicity	Age	Type of Transplant	Induction
T1	4	Male	Other	Hispanic	77.3	Living Related Tx	Basiliximab/anti-thymocyte globulin
T2	4	Male	Black	Not Hispanic	56.7	Living Related Tx	Basiliximab
T3	227	Male	Black	Not Hispanic	79.6	Deceased Donor Tx	Basiliximab
T4	9	Male	White	Not Hispanic	79.6	Living Related Tx	Basiliximab
T5	7	Male	Asian	Not Hispanic	43.7	Deceased Donor Tx	Basiliximab/anti-thymocyte globulin
H1	NA	Male	White	Not Hispanic	23	NA	NA
H2	NA	Male	White	Not Hispanic	22	NA	NA
H3	NA	Male	White	Not Hispanic	52	NA	NA
H4	NA	Male	Asian	Not Hispanic	25	NA	NA

## Sheet: Manuscript_ID_to_Gene_ID
Gene_ID	Manuscript_ID
MR1A	T1
MR2A	T2
MR3A	T3
MR5A	T4
MR7A	T5
UNC01	H1
UNC02	H2
UNC03	H3
UNC05	H4

## Sheet: Rh2GUS_Stop644_Primers
Primer Name	Primer Sequence
Rh2GUS stop644 forward	GATCGCACCGGATTCTTACAGGCTGTATTCTTCGT
Rh2GUS stop644 reverse	ACGAAGAATACAGCCTGTAAGAATCCGGTGCGATC
