# Supplementary material for: Metagenomics combined with activity-based proteomics point to gut bacterial enzymes that reactivate mycophenolate
Source: Gut Microbes. 2022 Aug 11;14(1):2107289. doi: 10.1080/19490976.2022.2107289 (PMC9377255; doi:10.1080/19490976.2022.2107289)
Supplement: Supplemental Material [file KGMI_A_2107289_SM0613.zip › Supplemental_Table_2.xlsx]

## Sheet: Unique_GUS_Count
Donor	Unique GUS Count
T1	21
T2	19
T3	13
T4	15
T5	3
H1	6
H2	17
H3	12
H4	23

## Sheet: Normalized_Count_by_Class
Donor	Loop_1	Loop_2	Mini-Loop_1	Mini-Loop_2	FMN	NTL	No_Loop
H1	0	1.8147	2.22852	0	8.34277	0	2.68514
H2	4.19163	3.92262	7.02954	0	8.59547	0	13.3205
H3	2.65309	1.88887	5.25379	2.05676	4.84202	4.62206	6.30426
H4	2.13934	8.77319	11.0333	6.76953	4.50761	2.3001	16.4376
T1	2.29529	8.31066	6.33062	1.87264	4.59398	2.03561	20.6719
T2	0	4.43681	7.75218	5.23079	4.42176	2.49829	20.1738
T3	7.23225	0	4.73909	0	16.1258	2.16319	0
T4	2.33596	0	4.19966	0	12.9576	2.82912	12.8783
T5	0	0	2.71823	0	2.52593	0	2.46444

## Sheet: GUS_Summary
Gene_ID	Gene_name	Loop_Class	Gene_Sequence
MR01_C441785_1_gene1	Bacteroides_thetaiotaomicron_1	No_Loop	RQSFNHPSIYVWGLHNEVYQPHEYTAGLTQTLHNLAKTEDPDRYTVSVNGYGHAEHPVNQNADIQGMNRYFGWYEKKLQDIEPWVKGLEEKYPWQKLMLTEYGADANLDHQTEYLGDALNWGKSFYPETFQTKTHEYQWSVIAKHPYIIASYLWNMFDFGVPMWSRGGVPARNLKGLITFDRKIK
MR01_C478019_1_gene1	Blautia_species	NTL	AHYPHNEEMAKLADELGLLLWEEIPVYWAIRFEREKTYEDAQNQLRELINRDWNRASVIIWSVGNENADTDERLKFMSVLAECAHREDETRMVSAACLVNATKNKIEDRLMEYLDIIGINEYCGWYTPDFAMLPALMENSQPDKPVIVTEFGADALPHHHGTISDKGTEECQADVYEKQIATLRNIDYIKGMTPWILYDFRCPRRTSLIQKYYNRKGLLSEDKKYRKPAFYVLQKFYEELKRKEQ*
MR01_C536204_1_gene2	Faecalibacterium_prausnitzii_1	FMN	MREIISLNENWTLSFPKGERPTEQVTLPHTWNAVDGMDGNGSYLRTTGVYTRTFTQPKQPLAGGRTYVEVLAAALAATVKVNGQVATTHEGGFSIFRADVTDLCHEGDNELTIEVSNEDTPSMYPASADFTFYGGLYRGVNLISVPGTHFDLDYFGGPGIKVTPKPTEDGGATFEIESWVTNGEEAYTVMYSIEDCYGNEVASGVRPCDSTKVTLYVPDAQLWSMDEPNLYTVTARLQKNNETFDEIYANVGVRSYTVTPNDGFSINGVPTPLRGVARHQDRLYKGNALTAEDHYEDAMLIKELGANTIRLAHYQHSQDFYDACDELGFAVWAEIPFISVFKKDPSAHQNCRHQMTELIIQNYNHPSIMFWGLSNEILIGGICQELVDNHHDLQKLVRE…
MR01_C542022_1_gene4	Bacteroides_species_3	Loop_2	MQYKVLFKRCLLAIVVMFVVTSLQAQREMKTINDNWEFRKSIDESWESVNLPHTFNIDAYQQRNYYQGKGFYRRTLVLPEIVAERRYYMKIDAASKAANIRVNGKEVGSHVGGYTACIVDITEYIRKENLIEITVDNGRKDITPISADFTFLGGIYRDVWLISTPKQHFNMSNMGSDGIFISTPVVNEKRGVLKVKCEVTNDSHESSILEVRSAIYSPQGKLLQTIKQKQKLKSGETYIFENTSGAIESPDLWSPETPSLYLVKTTLVDPKSGKLLDEKNHKVGFRWFTFDGSKGFFLNGKSYKLRGLNRHQDQAPAGVALDDEAHRRDIFLMKELGCNFIRISHFPQDDAILEMCDELGLLAWEEIPIINIVPNTPGYDDNCEYNLREMIRQHYNHSS…
MR01_C546382_1_gene16	Bacteroides_sp_AF32_8BH	Loop_2	MYKVYRKIILACLLLIVAGTVCGQRVTQTINDGWKFSLFEGDASTADFDVSGWTDVSIPHTWNAKDAEDEIPGYFRGKGWYRKAVTVEELIVGQRVYLCFEGANQETNVFVNGKLVGNHKGGYSAFTFDVTDYVHTGRNLVAVSVDNSYNPDIAPLSADFTFFGGLYRDVYLVYTSPVQLSTTHYASSGVYLKTVGITDAQAEVCAKTFLSNALKSNQALILETEILDTDGNRVALSAKKVNVKAGEKNVAFEALMTIAQPKRWDVDSPYLYKVYSRLKNKKGEVLDCVVNPLGIREYHFDAEKGFFLNGKYRKLIGTSRHQDYKGMGNALRDEMHIRDIQLSKDMGSNFLRVAHYPQDPVVMQMCDKLGLLTSVEIPIVNAITQSRAFMDNCVEQATE…
MR01_scaffold12696_4_gene2	Bacteroides_ovatus_1	Loop_2	MKKLFYIFILLFIVGWAQAQQRVVYTINDGWKFTKGSPFEAQLTGCDDSSWETVNIPHTWNDKDADDETPGFYRGPVWYRKQLFIDKSQEGRQAVIYFEGANQEVRFYLNGQFVGEHKGGYTRFCFDITPHLRYGQENLFAIYVNNVYNPNIPPLSADFTFFGGIYRDVYLQFMNPVHIATNDYASSGVYIRTPEVNNSAASVEITTLLTNDMSQATEIRVENIICDADGKEVKKTQAEVKLAAGETKTDISKKIKIDSPRLWDIDDPYRYMVYTRILDKRKGTLLDEVVNPLGLRWFKFDSEKGFFLNGKGRKLIGTARHQDYFQKGNALRDELHVQDVLLLKEMGGNYLRVSHYPQDPVIMEMCDKLGIVTSVEIPVVNAVTETEEFLHNSVEMAKE…
MR01_scaffold16223_1_gene2	Bacteroides_species_2	Mini-Loop_1	MKNLRRTFTVLFAAAFSMQVLAQREDKLINQDWSFRFSHQVNASAARRVDLPHTWNAQDALGGKHDYKRGIGNYTKKIFIRPEWQGKRLFLRFEGANCVSNVFVNGKHIGEHRGGYGAFVFEITDKVEYGKENTLLVRVNNGEQLDVMPLVGDFNFYGGIYRDVHLLLTDNLCISPLDYASSGVYLIQQQVTDKQATICARVNLSNGTGELRKVVLRLQVNDGKKTVYETEKEVSMIPHTDVQVENIEFILKNPRLWNGMQDPFMYQAVLTLIKDGKELDKVEQPLGLRYYVTDPDKGFFLNGKHLPLHGVCRHQERAEVGNALCPVHHEEDTRIMLDMGVNAVRLAHYPQATYMYDLMDKHGIVTWAEIPFVGPGGYADKGFVDQPSFRENGKEQLKE…
MR01_scaffold17580_2_gene27	Faecalibacterium_prausnitzii_3	No_Loop	MRSIAKLMKDWQFTGPNGVTTAVELPHTWNARDGQDGGNDYWRGCCTYCTRFAAPVYDPAQQQVWLQFEGVNASAAVLLNGQQLCTHDGGYSTFRAEVTELLQAENQLTVRVDNSVNDRVYPQKADFTFYGGIYRDVSLLVVNKNHIALGHFGDTGVKITPTLKEGSADIRVETLVEGSGTVTVELLDAEGRTAAKGEGENTFLHLDAPHLWNGVKDPYLYACVVRLLQDGKPVDEVTTKVGLRSFSVDPKKGFFLNGRPYPLHGVSRHQDRKGLGNAITREMHDEDMALIRELGANTVRLAHYQHDQYFYDLCDQYGMVVWAEIPYISEHLPNGRENTISQMKELIHQNYNHPSIVCWGVSNEITISTKDKADMLANHRVLNELCHKMDSTRLTTLAC…
MR01_scaffold25981_4_gene12	Faecalibacterium_prausnitzii_2	No_Loop	MSKTILLNHSNWHFTKENTGIPTAIMGEAITLPHTWNAVDGQDGGNDYYRGTCWYTLALAKPTIPAGGKAVLQLDGAAMTAAVYLNGEKLAQHKGGYSTFRVDLTDHLQEENLLAISVDNSDNDTVYPQKADFTFYGGLYRDVTLHIVPAEHFALPDNGTPALKVTPIVTDLAAKTAEVTVEAAVVGAQSVTFALEGQALTAPVENGTATAVFTLDHAHLWDGIDDPFLYTVSAKLDNGEEASARFGCRKFEIDPQKGFFLNGRSYPLRGVSRHQDRKDAGIALTNEMMGEDMALILEIGANTIRLAHYQHAQHFYDLCDEKGLVIWAEIPYITMHMPNGRANTLTQMEELIIQNYNHPCIAVWGLSNEITAASAVNEDLLENHRLLNELAHKLDPTRK…
MR01_scaffold28650_1_gene2	Bacteroides_sp_AR29	Loop_2	MKKIFLLILCLSTMYPVVNAGRVVQSFNDGWYYVAYNDNRFQKVRCHEEGWEQVHLPHTWNTDAYSTRNYRRASSWYKKEFRTDAAQMRDKQLYLKFDAVNSLADVYLKGELLTTHKGGYSAFTVDITDKVRTDAPNLLMVHVNNQNDRIPPLSGDFTIFGGIYRNVWLISAAKQHISLTDYASTGIYVDLPSVSEDRAEISVRGTLVNRDVRRAVLKLDVEVLDTDGKTVAQSLRSVRIDADGAFAFEERLQLEKPQLWSPDSPYLYSVKVSLKDVRGKVLKDETRVPLGVRWFSVDAQEGFKLNGEPLKLMGACRHQDQMPMGIALSDEMHRRDMQLLKDMGVNFVRLAHYPQDDAVLRACDELGMLVWEEIPVVDLIALGDEFRANATSALREMIR…
MR01_scaffold31123_3_gene3	Faecalibacterium_prausnitzii_4	Loop_1	MNRSLLYPRATTTRRLIGLDGMWRFSFDPESKGVEAGWALDLPASVSMPVPTSFCDLFTDKASREYCGDFWYETSFFVPAEWSGWDIVLRFGSVTHRARVFVNGVEVAQHEGGFLPFDATVTNIVRYNQFNKLSVLANNELSETMLPAGTTRTLADGRKIAAPYFDFYNYAGIHRPVWLMALPKERVLDYSTRYRLTETGAEIDYTVSTNGSHPVTVELYDGTTRVAESSGTTGTLVVKNAKLWNVHAAYLYDLVIRIHEGSAVVDEYLDRIGIRTFEIRHGRFLLNGSPVYLRGFGRHEDADIRGRGLDLPTVKRDFELMKWIGANCFRTSHYPYAEEIYQMADEEGFLIIDEVPAVGFLQSTANFLAANQGNGRQQGFFEKETTPALLKNHKAALTD…
MR01_scaffold35038_1_gene1	Ruminococcus_gnavus_2	No_Loop	MRRKIEINENWFFTKERPNLTAPDFSAMQEITLPHTWNAEDGADGDDYYDRRECWYVRKLERPQGDEIYLEVPAASQTAHVYLNGAEIGHHIGGFSLFRIRLTERLEEKENILAIAVDNSESQDTYPQFADFTFFGGLYRGVNLLVVPERHFELEEYGGPGIYVTSHLNEDGKAEVLVQGKVSGGQSEAYKVQIRNGEGEIILEANTEKPEKVFFIDNPRVWNGKKDPYLYTAKMIMEGSGDEVSTRFGIREFYVDAETGFFLNQESYPLRGVSRHQDRQGKGWAISEEDQREDAMLIHEIGATAVRLAHYQHAQSFYDFCDELGMVVWAEIPFISRFINTKEAKEDTVRQMRELIMQNYNHPSICFWGISNEITMGGESDELVENQRILQKLCHKLDP…
MR01_scaffold36647_1_gene2	Bacteroides_ovatus_2	Mini-Loop_1	MKHRLWAFVVAFLCYSSIVFAERQDILLNNQWKFRFSHQVQKGTEVRVDLPHTWNAQDALSGKIDYKRGIGNYEKKLFVQSQWKGKRLFLRFEGVNSIANVFINRKHIGEHRGGYGAFVFEITDRVEYGKDNSILVRVNNGEQLDIMPLVGDFNFYGGIYRDVHLLVTDEICISPLDYASPGVRLIQDSVSHEYACVRALIDLSNGSDKLRELELNIILSNAGKVVKEKNEKVTLYPDSVSQKEMRIELNNPHLWNGRQDPFLYQVEVSLLHNGEILDQVIQPLGLRFYRIDPDEGFFLNGEHLPLRGVCRHQDRSEIGNALHPEHHEEDAALMLEMGVNAVRLAHYPQATYFYDLMDKLGIVVWAEIPFIGPGGYEDKGFVDSPSFRTNGKEQLKELI…
MR01_scaffold36728_1_gene1	Bacteroides_species_5	No_Loop	FDWWNYGGITRDVMLVTVPQKYIKDYFIQLDKFNSDKINAHISLSDKKEGQKIILEIPELKVRKELVTDLSGSAQLSFTTRKLQRWSPESPKLYTVVISSDSDKIEEKIGFRNIYVKEEDVYLNGAPIFMRSISFHEEIPQRKGRAFSESDAIMLLSEAKALGANMIRLAHYPQNEYIVRNAEKMGFLLWEEIPIWQGIDFGNEQTKNKAGTMIKEMIMRDKNRCALIFWGVANETATSEPRNQFLRYLINCCHELDTTRLITAAFDLARYNQETKAFEMKDPFIKELDVVAINKYMGWYHNWPAKPEQVKWNIASGQPLIISEFGGEALYGKKGKVDIKSSWSEDYQTQLYLDNLKMFSHIPNLRGISPWILFDFRSPFRFHPNQGGEWNRKGLVSDQ…
MR01_scaffold37950_2_gene4	Bacteroides_uniformis_4	No_Loop	MITCLLAVSVLGGKSQAQDLLSNVYGRDYQLLNGKWGAIVDLYDQGERMQVYKNRKPQDNKQFYEYSFDGGLVLNVPADFNSQMPELKFYEGTVWYGRSFDTPKTDGKRLFLYFGAVSYRSKIYLNGEKIASHEGGFTPFQVEITDKVKQKDNFLVVKVNNTRTTDAIPAMSFDWWNYGGITRDVMLVSVPQSYIKDHFIQLDKVQSNLIRAKVTLSEAKPGINVQVAIPELGIRQNMTTDANGIAQATIKTKKLQRWSPDAPKLYDVTITSESDRLNEQIGFRNLYVKGEDIYLNDQPIFLRSISFHEEIPQRRGRAFSEADATMLLSEAKELGANMIRLAHYPQNEYTVRLAERMGFLLWEEIPIWQGIDFKNTATREKAGRMIKEMVMRDKNRCSV…
MR01_scaffold41261_2_gene2	Faecalibacterium_prausnitzii_5	Mini-Loop_1	LGNEPDLEHFPQDAYDYWHPLYELAHQLDPQDRPVTLVCCQNDYTKDITTRTMDIVCINRYYGWYNLSGDMDAACYGLNQELDFWAEQHKPVMMSEYGADTVAGLHTAGAEMFSEEFQVEFYRRLDAEFDKRPWFVGEFVWNFADYDTVQGPMRVDGNKKGLFTRDRRPKLGMHFLRQRWAEIPTFGFKE*
MR01_scaffold41617_4_gene4	Bacteroides_species_4	No_Loop	MKNKKYLFFISLVFLCAFSIRFVQARDITSFNEGWSFKKGPFAKDPLLFSAGFDARWQDVTIPHTWNATDMQTEMNNYYAGEAYYKKQYTPAAELKGKRVFLRFQGVGSVADVYINKTYAGNHKGAYSAFAIEISKLLKYGESNEILVKVDNSPRPNVIPVNNTLFGVYGGIYRPVELIVTEPVNIAVTDYASPGIYISQKNVNRKSADVNIKIKLENKKAQAKKIVVSTTIYERDGRVKAQQQFPVTVSPQGRQIYDQDFTIKNPHLWQGLEDPYLYKVVVNLLADGKVIDEVSQPLGLRHYELKAADGMYLNGKKVPMYGVCRHQDWWKLGSALTDKEHDTDLAIIREIGATTIRFAHYQQAERIYAKCDSIGFMVWAEIPFVNRVSTQESGNAKQQ…
MR01_scaffold41671_2_gene3	Ruminococcus_gnavus_1	FMN	MRNVISLNKNWAFIQENAGLPGEMPTDWHKVDLPHTWNAVDGHDGNGSYDRGTYWYAKTFETPKQPLGGGKVYVEILAAGQQATVYVNGKEVTYHEGGYSTFRADITDVCHEKGDNLLVIACSNEMKDSVYPQSADFTFYGGLYRGVNLISVPDAHFDLEYYGGPGIQVTPKPCECGGAAFEIVSYVKETDENFTVLYAICDAEGNEVASACRPADETTVTVYVPDAKLWEIDAPYLYTVTAKLQRRNETYDEISARVGVRSFSCDPNKGFIINGAETPLRGVSRHQDMLYKGNALTKEDHYEDARLIKELGANTIRLAHYQHSQDFYDACDEMGFVVWAEIPFISVMNQDPDAHQNCIIQLKELIIQNYNHPSICFWGISNEILIGGISEQLVENHKE…
MR01_scaffold41733_1_gene4	Bacteroides_xylanisolvens	Mini-Loop_2	MKRLIYTLCLIIGCATLSEAKVLTGHKTRLTDNWLYLRGDIGNIWEAVRPAAPGSSECVPLWTPVTLPHCFNATDAVDPDMNYYQGPGWYKTLLDIQNPYPNGRILLDFEGAGQKTEVYIYTTRVASHIGGYDEWTADITEAVQAFVSTPECVQRFGGKVPLSIRCDNSRDAEMIPSDLSDFNVYGGLYRYLNLAYVPEVSIDRVQIDAVLDKNLKKATLAVQAFFYNPSDIRKTTAHIIVKSPSGKIILNEEKEVMPLGKASLLTANIQKPELWSDEDPALYTCEITLHHNGQEQKAIERFGFRHFEFVEKGPFRLNGSRLLLRGTHRHEDHAGVGAAMTEEQMRAEMTLMKEMGVNFIRLGHYQQSDIILSLCDELGILVWEEIPWCRGGLGGEQYQ…
MR01_scaffold42212_2_gene4	Bacteroides_uniformis_3	No_Loop	MNRFIILFLFSLGILSTCVFAVEVIPLNEGWNFHRGFQAPASEIVKVTLPHTWNAGDGMFGNADYYRGLCNYSRKLSVPAHYRGKRFFLKVMAAQTVADIFIDHHFVMQHKGGYTAFVAELTDFLVPGTESVLEIRVSNAQTMDVAPICGDFNMFGGLYRGVELLVTEDVCIEPAYYASSGVFFTQSDVSEKKAHLKIEALLSARETTVTGCEVEFRLYDKEKLLCRVASAEVGEDKKVMMDIVLERPHLWDGVKNPYLYKGVVILRKDGKEIDRREEEIGFRYFHADAEKGFFLNGKPYRLNGVNRHQDRAERASAFYPQDHDEDLDLMQEMGCNAVRLCHYPQAKYMHQQMDKRGLVAWAEIPFVNVYVNNPAYDENLRLQLKELILQNYNHPCILF…
MR01_scaffold4956_1_gene12	Bacteroides_ovatus_3	No_Loop	MKTGEKLSLCLLLLIAFAGSVAAQELITNVYGRNIHSLNGKWNAIIDLYDQGQRMKIYENRQPEGNIDFYEYAFEGGLRLNVPGDWNSQSPELKYYEGTVWYARHFDAKRLADKRQFLYFGAVSYRSKVYLNGKEIAEHEGGFTPFQVEVTDLLKDGDNFLAVEVNNRRTKDAIPAMAFDWWNYGGITRDVLLVKTPRTFIKDYFIQLDKNTPDRIIARVRLSDKKAGEKVTVAIPELKINAELTTDAEGKAETVLNAKRLQRWSPEEPKLYGVTVSSSADRVEEQIGFRNITVKGTDIYLNGKPTFMCCISFHEEIPQRMGRAFSEADAAMLLNEAKALGVNMIRLAHYPQNEYTVRLAEKMGFLLWQEIPIWQGIDFTDNDTRKKAQRMLSEMIKRD…
MR02_C290509_1_gene1	Bacteroides_caccae	No_Loop	MIVFLLLLLGAVMNDTSARDVISFNTGWQFKKGPFSTDPMRASAQWDGKWEEVTIPHTWNAKDMQVKADAFYEGVGYYRKKQFFGNELAGKRVFLRFEGVGACTEVYVNGKLVGTHKGGYSAFAFEIGTALKLGAENEIIVKADNTARPDVIPVNHSLFGVYGGIYRPVWLITTEQNNITVTDCASPGVYITQKNVSRRSADITVKVKLDNGSLAPAQLVLENSIYTQEGKKVVSQRLPLELTPQGTQSYVSTFKLKNPHLWQGREDPYLYKVVSCLLANGEVIDEVTQPLGVRHYEIVAGKGFYLNGEKYPMYGVTRHQDWWGLGSALTNREHDFDLAQIMDVGATTVRFAHYQQSEYLYSRCDTLGLIIWAEIPFVNRVTGYESENAQTQLRELIRQ…
MR02_scaffold12087_1_gene1	Bacteroides_sp_AF32_8BH	Loop_2	MGLLTSVEIPIVNAITQSKAFMDNCVEQVTEMVCQNYNYPSVIIWAYMNEVLLRPPFNPENRTERADYMTFLHQIASAIEAQIRSLDSERYTMLPCHSTSQIYQEAGIAELPMLLGFNLYNGWYGGSLSGFEEKLEELHREFPHKPLLITEYGADVDTRIHSFSPMRFDFSCEFGSIYHEHYLPEILKRDYIVGAMVWNLNDFYSEARRNAMPHVNNKGLVSMDRERKDGYYLYQAYLKEAPVLHIASKSWKNRAGASRDGKSCTQPLKVYTNADKVEVFLNGKSLGVYPVSDKVVSVDIPFVNGENVVDAVIEKEGREYRDQYVCNFQCVNVKNGFTEVNVLLGAQRYFEDRTAELCWIPEQAYEKGSWGYIGGEVAPNKTRYGSLPASDTDILGTDQ…
MR02_scaffold1297_1_gene6	Bacteroides_sp_3_1_23	Mini-Loop_2	MKRLSSIFILFILLILPLNATIPTQQRIRLTDSWEYLKGDLGSIWEAVRPAAPGSSEAVPIWQQVTLPHCFNAEDAVDPDINYYQGAGWYRTQLSIKNPYLNGRVILEFEGAGQKTEVYVYTYKVASHTGGYDGWSVDITEAVQQALANPDCAKRFNGRIPLSVRCDNTRDTEMIPSDLSDFNLYGGLYRYVNLIYQPEVSFSNIQINTPVEKDMKNASLKIQGTFHNPNDIRQASIHLLLKAPNGEKVWEQTTTVLPLGTNPLFETTIKNPILWSPDQPQLYTCELTLTTPQSKQTITESIGFRHFEFIENGPFQLNGERLLLRGTHRHEDHAGVGAAMTEEQMEAEMKLIKEMGVNFIRLGHYQQSDIILRLCDQLGILVWEEIPWCRGGLGGEKYQ…
MR02_scaffold15111_2_gene1	Subdoligranulum_species_2	No_Loop	DNGKNREVYPQKADFTFYGGIYRDVYLLVVPAAHFALGHNGGPGVKVTPVLSGDLGSAEVLVEAWVEGFQQNVRFTLDGKIQDARVMDGHAQSMFCLENVHLWNGVADPYLYTVKAELESGDCVEAAFGCRTIGFDAEKGFVLNGRPYRLCGAARHQDRQGIGNALTKQEHNEDMALLREMGANTVRLAHYQHDQYFYDLCDRYGLIVWAEIPYITEHMPEARENTLSQMTELIVQNYNHPSIVCWGLSNEITAAGGVSEDMRENHRLLNELCHQLDGTRPTVMAHAFMLDMNDPFVMFADIRSYNLYYGWYLAEKEDNDIWFDEFHAAHPEAVIGLSEYGADANPAYQSENPEKGDWSEPYQALYHEHMLKMWRERPYIWAMHCWNMFDFGADGRSEG…
MR02_scaffold15827_1_gene1	Bacteroides_thetaiotaomicron_1	No_Loop	WLFKRGPFSEDPVKVVAQWEGKWETVSLPHTWNAKDMQVKAASFYEGVGYYKKKQFFNEELKGKRVFLRFEGVGANTEVYVNSKLVGTHKGGYSAFAFEIGTALKFGAENEIMVKADNTARPDVIPVNHSLFGVYGGIYRPVWLIITEQNNITVTDCASPGVYITQKNVSKRSADITVKVKLDNGSLTPANLVLENTLYTQEGKRVASHRLPLELTPQGTQTYFSTFKLNKPHLWQGRKDPYLYKVVSRLVSEGKVIDEVIQPLGVRKFEVVAGKGFYLNDEKYPMYGVTRHQDWWGLGSALTNKEHDFDLAQIMDVGATTVRFAHYQQSDYLYSRCDSLGLVIWAEIPFVNRVTGYETENAQSQLRELIRQSFNHPSIYVWGLHNEVYQPHEYTAGLT…
MR02_scaffold15840_1_gene2	Oscillospiraceae_species	No_Loop	MRKTIDFNSSWYFQRQNNGPAFALAQGDAVMLPHTWNAKDGQDGGNDYYRGTCWYVKKFEKPELGAEEEAWLEFEGAAMTAEIFLNGKKLTRHKGGYSTFRVNLTEALVDGENLLSASVDNGRNRTVYPQKADFTFYGGLYRPVRLLVVPKAHFALDYHGGPGIRVTPKLSEDLQSAEVTVEAWVSGPANRVRFTVGGKTLDAAVLDGHAQSVFRLGNVHLWNGVNDPYLYTARAELDSGDAVEVTFGCRTIGVDPEKGFLLNGRPLRLCGAARHQDRLGLGSALTNAEHDEDMALLREMGANTVRLAHYQHSQYFYDLCDRYGMIVWAEIPYITEHMPEGRENTLNQMTELVVQNYNHPSIVCWGLSNEITAAGGVSEDMVENHRLLNGLCHRLDATR…
MR02_scaffold15870_2_gene2	Gemmiger_formicilis_1	No_Loop	MSKTILLNQNWIFSKEGHDEPVTLPHTWNAIDGQDGGNDYYRGTCCYTTVLPDIVLPENGRAVLQFDAVAMTAEVYLNEQKLAEHKGGYSAFCVDITDALRNGSNLLRVNVDNSDNDTVYPQKADFTFYGGIYRDVTLHVVPAAHFALAENGAVPVRVTPIVTDLDARRCEVTVEAAVVGAESVTFTLDGQQTSVAVKDGTARAVFTLEHAHLWDGLDDPYLYTVTARLDNGETETARFGCRKFEIDPQKGFILNGRSYPLRGVSRHQDRKGAGVAITKEMMEEDMALILEMGANTIRLAHYQHAQAFYDLCDEKGVVIWAEIPYITMHMHNGRANTLTQMEELIVQNYNHPCIAVWGLSNEITAASAVNEELLENHRALNELAHRLDPTRPTTMANVF…
MR02_scaffold16464_1_gene23	Gemmiger_formicilis_2	FMN	MRSTTKLMKNWQFTGPDGKTTAVDLPHTWNNIDGQDGGNDYWRGTCIYKTQFTAPAFDKDTQQVWLQFEGVNASAKVMLNGVEVARHDGGYSTFRADVTALLADSNELIVEADNSKNDRVYPQKADFTFYGGIYRDVSLLVVNRNHIALDYLGGPGVQITPTVNGANADIEVKTWMEGDGEVEFSIYDAAGAEVLTGKGRDTTVTLEHPHLWDGVRDPYLYTCAVRLVLNGEVQDEVRQRFGVRSFSVDPKQGFFLNGRPYPLHGVSRHQDRKGLGNAITREMHDEDMQLIKELGANTIRLAHYQHDQYFYDLCDEAGMVVWAEIPYISEHMPNGRENTISQMKELIVQNYNHACIVCWGVSNEITISTKDNRDMRDNHHVLNDLCHEMDKTRLTTLAC…
MR02_scaffold16988_1_gene11	Bacteroides_xylanisolvens	Mini-Loop_2	MKRLIYTLCLIIGCATLSEAKVLTGHKTRLTDNWLYLRGDIGNIWEAVRPAAPGSSECVPLWTPVTLPHCFNATDAVDPDMNYYQGPGWYKTLLDIQNPYPNGRILLDFEGAGQKTEVYIYTTRVASHIGGYDEWTADITEAVQAFVSTPECVQRFGGKVPLSIRCDNSRDAEMIPSDLSDFNVYGGLYRYLNLAYVPEVSIDRVQIDAVLDKNLKKATLAVQAFFYNPSDIRKTTAHIIVKSPSGKIILNEEKEVMPLGKASLLTANIQKPELWSDEDPALYTCEITLHHNGQEQKAIERFGFRHFEFVEKGPFRLNGSRLLLRGTHRHEDHAGVGAAMTEEQMRAEMTLMKEMGVNFIRLGHYQQSDIILSLCDELGILVWEEIPWCRGGLGGEQYQ…
MR02_scaffold16998_2_gene4	Bacteroides_eggerthii	Loop_2	MKKLCILLILIFWGIFQAYSTENNPRITYSINDSWQFRLGTSDIGEDGWSMVSIPHTWNAEDCVDDFPGFYRGTGWYRKNIQVDSVMLSRSLYLFFEGANQRTKLFVNRHRVGEHIGGYTFFCFNITPYIREGENQLVVCVDNSYDPEIPPLSADFTFFGGIYRDVSLISVSPIHISTTHYASSGVYVNTPEITEEKALVDICTMLSNTQAERSKIFVEHKIYSATGECVATSKKKVIVNTEREQAFNIQIVVNHPELWEIERPNLYRLQTCLWDNEGKLLDEVSNTFGIRTCSFSAEKGFELNGKAVKLLGTNRHQCHLGMGNALKDEMHVRDIELLHAMGGNFLRIAHYPQDEMVLAACNRLGIVTSVEIPVINTITMSQKFSDNCVEMMKEMIYQC…
MR02_scaffold175_3_gene8	Bacteroides_ovatus_2	Mini-Loop_1	MKHRLWAFVVAFLCYSSIVFAERQDILLNNQWKFRFSHQVQKGTEVRVDLPHTWNAQDALSGKIDYKRGIGNYEKKLFVQSQWKGKRLFLRFEGVNSIANVFINRKHIGEHRGGYGAFVFEITDRVEYGKDNSILVRVNNGEQLDIMPLVGDFNFYGGIYRDVHLLVTDEICISPLDYASPGVRLIQDSVSHEYACVRALIDLSNGSDKLRELELNIILSNAGKVVKEKNEKVTLYPDSVSQKEMRIELNNPHLWNGRQDPFLYQVEVSLLHNGEILDQVIQPLGLRFYRIDPDEGFFLNGEHLPLRGVCRHQDRSEIGNALHPEHHEEDAALMLEMGVNAVRLAHYPQATYFYDLMDKLGIVVWAEIPFIGPGGYEDKGFVDSPSFRTNGKEQLKELI…
MR02_scaffold227_6_gene1	Bacteroides_uniformis_4	No_Loop	MVLNVPADFNSQMPELKFYEGTVWYGRSFDTPKTDGKRLFLYFGAVSYRSKIYLNGEKIASHEGGFTPFQVEITDKVKQKDNFLVVKVNNTRTTDAIPAMSFDWWNYGGITRDVMLVSVPQSYIKDHFIQLDKVQSNLIRAKVTLSEAKPGINVQVAIPELGIRQNMTTDANGIAQATIKTKKLQRWSPDAPKLYDVTITSESDRLNEQIGFRNLYVKGEDIYLNDRPIFLRSISFHEEIPQRRGRAFSEADATMLLSEAKELGANMIRLAHYPQNEYTVRLAERMGFLLWEEIPIWQGIDFKNTATREKAGRMIKEMVMRDKNRCSVTFWGIANETATSAPRNEFLKHMKQCCLDIDSTRLITAAFDLVRFNRESRNFEMNDSIINILDMVAINKYMG…
MR02_scaffold4248_2_gene2	Bacteroides_ovatus_3	No_Loop	RWSPEEPKLYGVTVSSSADRVEEQIGFRNITVKGTDIYLNGKPTFMCCISFHEEIPQRMGRAFSEADAAMLLNEAKALGVNMIRLAHYPQNEYTVRLAEKMGFLLWQEIPIWQGIDFTDNDTRKKAQRMLSEMIKRDQNRCAVGYWGVANETQPSKERNEFLTSLLETGKQLDTTRLYVAAFDLVHFNSEKQRFVMEDSFTSQLDVVAINKCMGWYHPWPVEPKDAIWEVVTDKPLIISEFGGEALYGQSGDENVVSSWSEEYQARLYRDNIRMFDNIPNLRGVSPWILFDFRSPFRFHPTNQDGWNRKGLISDQGMRKKAWYLMRDYYMKKRNNR*
MR02_scaffold4538_1_gene6	Subdoligranulum_species_1	FMN	MKHILPINEGWAFVKGCETAPAAIPAGAARVDLPHCWNALDGQDGGSDYWRGPCCYLKTIEKPAGKNVYVEVEAASSVGKIIVNGVEKASHKGGYSLFRANVTDALHDGENLLAIWVDNTQRDDVYPQTADFTFYGGLYRGVNLITVEDSRFDLDYCGGKGFDVSAAVEDGAAVVSLDAFITNPVEGQSVEFIVRDAAGVIVAGAVRPAAERVHAEVRIENAHLWQGVKDPYLYAVEALLTVHNETIDNVSANLGVRTYTVDPQKGFFLNGVLTPLRGVSRHQDRLGQGNALTKEQHEEDVAFIREVGANTVRLAHYQHSPYFYDACDRAGLVVWAEIPFISVMNPAPGAHENCRSQMKELIVQNYNHPSICFWGISNEITIGGERPGLLDNLRDLNAL…
MR02_scaffold5069_4_gene1	Bacteroides_species_5	No_Loop	MRTKKHIILTLLSLILVSQNCRSQELIANVYGRNYQLLNGKWNAIIDPYDQGIRMGMFKNKKPVGKTDFYEYSFEEGLILNVPSDWNSQIPELKFYEGTVWYARHLDIKKKENERLLLYFNAVSYRCKVYLNGNEIGQHEGGFTPFQIDITDKVKENDNFLAVAVNNTRTKDAIPAMSFDWWNYGGITRDVMLVTVPQKYIKDYFIQLDKFNSDKINAHISLSDKKEGQKIILEIPELKVRKELVTDLSGSAQLSFTTRKLQRWSPESPKLYTVVISSDSDKIEEKIGFRNIYVKEEDVYLNGAPIFMRSISFHEEIPQRKGRAFSESDAIMLLSEAKALGANMIRLAHYPQNEYIVRNAEKMGFLLWEEIPIWQGIDFGNEQTKNKAGTMIKEMIMRD…
MR02_scaffold514_1_gene2	Bacteroides_species_2	Mini-Loop_1	MKNLRRTFTVLFAAAFSMQVLAQREDKLINQDWSFRFSHQVNASAARRVDLPHTWNAQDALGGKHDYKRGIGNYTKKIFIRPEWQGKRLFLRFEGANCVSNVFVNGKHIGEHRGGYGAFVFEITDKVEYGKENTLLVRVNNGEQLDVMPLVGDFNFYGGIYRDVHLLLTDNLCISPLDYASSGVYLIQQQVTDKQATICARVNLSNGTGELRKVVLRLQVNDGKKTVYETEKEVSMIPHTDVQVENIEFILKNPRLWNGMQDPFMYQAVLTLIKDGKELDKVEQPLGLRYYVTDPDKGFFLNGKHLPLHGVCRHQERAEVGNALCPVHHEEDTRIMLDMGVNAVRLAHYPQATYMYDLMDKHGIVTWAEIPFVGPGGYADKGFVDQPSFRENGKEQLKE…
MR02_scaffold55_15_gene10	Bacteroides_uniformis_3	No_Loop	MLLQVYSSLSPMVSEKKARLKIETLLSAKETAVTGCEVEFQLYDKEKLLRRVASTEVDADKKVMMDIVLERPHLWDGVKNPYLYKGVVILRKDGKEIDRREEEIGFRYFHADAEKGFFLNGKPYRLNGVNRHQDRAERASAFYPQDHDEDLDLMQEMGCNAVRLCHYPQAKYMHQQMDKRGLVAWAEIPFVNVYVNNPAYDENLRLQLKELILQNYNHPCILFWGLFNEINSGWLDRPSRMAAELHALARQLDPSRPTMGASNQDDDFNGFTDLIAFNKYFGWYGDNMDDMGRWIDREHAAHPERKMGISEYGAGACVFQQEDSLRHPEPWGQWHPENWQTYYHVENWKQLQEREFLWCNFIWCMFDFSAAGRREGSIMGRNDKGLVTYDRKIKKDAFY…
MR02_scaffold771_7_gene8	Bacteroides_sp_Marseille_P8574_2	NTL	MKTLLKSSIAFLLLLVPVLAFGQQVLQIMNVGARQTTSLDGQWKTIVDPFENGYYDYRLKPYDGGYAQDKTYSNKTQLQEYDFETDKLLFVPGDWNTQRPQLYYYEGTVWYRKHFEYSLQPGKRLFLNFGAVNYEAIVWLNGKRLGRHIGGFTPFNFEITGLLREGTNSLVVKVDNKRHPEAVPTVNADWWNFGGITRPVTLIETPSTYIRDYYVQLKKNDKDTVEGWVQLDGSAKEQKIVLDIPELKVKKEVVTDSNGYASFQVKAKPVLWTPEKPKLYVVNLSSETDKVSDEIGFRTIRTEGTKILLNDEEIFCRGISIHEETPYYSGRAYSRDHARTLLSWAKELGCNFVRLAHYPHNEEMVREAERMGFLVWSEIPVYWTIHWENKDTYQNAEQQ…
MR02_scaffold804_10_gene2	Bacteroides_thetaiotaomicron_2	Mini-Loop_1	MRTPIMSCCRLMAAVLFLFCSMPLFAQRQDILLNDNWKFRFSHQVQKGSEIRVDLPHTWNAQDALSGKIDYKRGIGNYEKKLFIRPEWQGKRLFLRFEGVNSIADVFINRRHIGEHRGGYGAFVFEITGEVNYGKENSILVRVNNGEQLDVMPLVGDFNFYGGIYRDVHLLITDEACISPLNYASPGVRLIQDSVSHQYAKVRAVVDLANGNNAGQEVELGVRLLDGQKVVAQQKQTLTLAGNAALQQELTFEINNPHLWNGRQDPFLYQAEVSLSRGGQLVDCVTQPLGLRYYRIDPDKGFFLNGKHLPLHGVCRHQDRSEVGNALRPQHHEEDVALMLEMGVNAVRLAHYPQATYFYDLMDKNGIIVWAEIPFIGPGGYDDKGFVNLPSFRANGKEQ…
MR03_C173439_1_gene1	Enterocloster_clostridioformis	Loop_1	MLYPVLTSSRLLSDLSGVWDFKLDYGKGFEEEWFQKPLENPMTMPVPAAYNDLKEGIDFRDHYGWVFYQRTFSVPEFMKAQRVMLRFDAVAHGAKVYVNGDLLCAHEGGFLPFEVEITDLAGKGECLLTVAVNNIIDYTTLPVGGKNNILSGGLPGFETKGPQKPVNNPNFDFFNYCGIIRPVRIYTTPKSYISDITVTAEVNGADAALNYKIDTIGTGECLVEVFDREGNKVTEAAGCEGILKIEQVKLWQPLNAYLYNIRVTFGEDVYTLPYGVRTVRIDGTKFLINEKPFYFKGYGKHEDTFPNGRGINLPMNTKDISLMKWQGANSFRTSHYPYSEEMMRLCDQEGIVVIDETTAVGVNLEFGGGANFNGQKISTFDKEHGVQTQEHHKEVIRDL…
MR03_C173607_1_gene3	Bacteria_unclassified	FMN	MENINSGWEFQKLYQTDIDKICNMDEISFDREAFEQVDLPHTWYSEENPYKGTVVYRKKVMLDYKEDNQVFLIFLAADRWCKVFVNRHYVGEHKGGYSAFTFPITQYCEPGKENELDIFLDNRSWEEISPLTGDFTVFGGLYRGIDLIITENVCFDRSYYGTSGLIVRTKILEDGTGEILAEPHLYNAKGKDVQIDYRVLSPRQEITACKTELGESICHIEVPNPVLWNGLKKPSLYCLHAELKADGRVVDSADIPLGFRSISIDGEKGFFLNGENIKLNGVAKHQDYDGVFNATNEEHWNQDIHDILEIGANSVRLSHYQHPQEMYRLCDEQGLIVWAEIPMLKMTESEALLENACSQLEELILQNIHHPSICFWGIQNEIAMFGENQGMYERVKRLG…
MR03_scaffold1035_3_gene3	Subdoligranulum_species_1	FMN	MKHILPINEGWAFVKGCETAPAAIPAGAARVDLPHCWNALDGQDGGSDYWRGPCCYLKTIEKPAGKNVYVEVEAASSVGKIIVNGVEKASHKGGYSLFRANVTDALHDGENLLAIWVDNTQRDDVYPQTADFTFYGGLYRGVNLITVEDSRFDLDYCGGKGFDVSAAVEDGAAVVSLDAFITNPVEGQSVEFIVRDAAGVIVAGAVRPAAERVHAEVRIENAHLWQGVKDPYLYAVEALLTVHNETIDNVSANLGVRTYTVDPQKGFFLNGVLTPLRGVSRHQDRLGQGNALTKEQHEEDVAFIREVGANTVRLAHYQHSPYFYDACDRAGLVVWAEIPFISVMNPAPGAHENCRSQMKELIVQNYNHPSICFWGISNEITIGGERPGLLDNLRDLNAL…
MR03_scaffold11439_1_gene2	Roseburia_inulinivorans	FMN	MPQNWYWVNLPHTWNAIDGQDGGNDYYRGTCFYAKEVQKEELPEGEQYYLEFLGVNASADVYVNGNHLDHHDGGYSTWRVNMTDALTDGKNLIVVAVDNSANDRVYPQKADFTFYGGMYRDVNIIAVNKSHFDLDYYGGNGLKVTPEVADKNAKIAVEVFLSGEKAGQQLVYQITDAEGVLAAETKTGISDKQVNLEITDVHLWNGRKDPYLYTATVRLMEDGVCIDSVSTRFGCRTFTIDPDKGFFLNGNSYPLRGVSRHQDRAGNGNALLPEHHREDIDLICEMGATTIRLAHYQHAQYFYDLCDEKGLVLWAEIPYISQHMKNGRENTISQMKELIVQNYNHPSIVVWGLSNEITMSGEADEDLMENHHILNDLAHEMDPTRLTTMAVVSMCDMHN…
MR03_scaffold12459_10_gene4	Clostridium_sp_C105KSO14	Mini-Loop_1	GIPSVEQAKREQKLQNRPNFDFFNYAGIFRPVYLYTTPRQFIKDITLVPDLEGNVEYEIETEGQGDVEVQVLDREGNVAARSHGRKGTMTIREPRLWEPWPGTPYLYTARVTLTGEDGADMYEQPFGLRTAEVKGKQFLLNGKPFYFKGFGKHEDSFFRGRGLDLCLNVKDVNLIHWLGANSFRTSHYPYAEEMYDLCDREGIVIIDETTAVGLNMGGNGNPYACGTGEHHEQVIKDLIKRDKNHPCVVMWSLGNEPDLEHYPQEAYDYWHPLYELAHREDPQDRPVTLVCCQNDYTKDITTRTMDVVCLNRYYGWYNLGGDLDAACNGWNMELDFWAEQEKPVMLTEYGADAVAGIHQMVPGMFSEEYQDQYYERINCENDKRPFFIGEHIWNFADFV…
MR03_scaffold12962_6_gene29	Lachnospiraceae_species	FMN	MRQIININEKWAFTKDTDEIPKEMPQRWCWVHLPHTWNNIDGQDGNNDYYRGTGYYAKMIKRAELPQADKYFLEILGANSSADVYIDGEKLIHHDGGYSTWRVDITKALKEESLLVITVDNSQNDSVYPQMADFTFYGGLHRDVNIIGVSSSHFDLEYCGGEGLQVTPVLQGKDVEITIETWVTEKKEGQNLVYKIRDRQGEIVAEKTCSAADRKIQMKINNVHLWNGRKDPYLYYAEVELTENGKVLDNVYTRFGCRTFEIHPGKGFLLNGESYPLRGVSRHQDRWGIGNALLPKHHKEDMDLICELGATTIRLAHYQHDQYFYDLCDERGMVVWAEIPYISAHLPNGRENTISQMKELIIQNYHHPSIVVWGLSNEITMQDADEEDLLENHRILNDL…
MR03_scaffold1310_6_gene15	Ruminococcus_gnavus_4	Loop_1	MLEYSELYPIQNGHRMMQSLDGMWKFQFDPEEIGEKSGWENGLPAPVSMPVPSSFADFFTDHKERDYCGDFWYETEFYLPAEWRNKKIWLRFGSITHRGTVYCNGMEITSHEGGFLPVLADISTVAKPGQVNQVVVKINNELNETSLPCGATKILNNGRKLAKPYFDFFNYSGLQRSVWVIALPEESVKDYSVDYELCGTDALVKYEVVTTGEHPVIVRLLDAEGELVAETEGKEGILQVANARLWEVRNAYLYQIVILITDGNGVLDEYREKIGIRTVRIEGTKILLNDRPVYLKGFGKHEDFSILGRGFHWGIVKRDFECLKWTNANCFRTSHYPYAEEWYQFADEEGFLIIDEVPAVGMMRSTRNFVAAGSGNYTYFFEALTVPELLKSHIADTEE…
MR03_scaffold13266_2_gene10	Eubacteriales_species_1	FMN	MRDVINLNRGWKFIQQDIGLPEQFPVDWQDVDLPHTWNAVDGHDGNGGYDRGSYWYAKSFSTPKQPLGGGRVYVEILAAGQQATVYVNGEEVASHEGGYSAFRADITDFCSGDAEENLLVVNCSNEYRDNVYPQSADFTFYGGLYRGVNLISVPGTHFDLDYYGGPGLMVTPKPCEGGAAFALKSFVTTPGEDFTVLYSIRDADGNEVAGGTRPSTATEITLFVPDARLWQIDDPYLYRVTATLERRNEAYDEVEVRAGVRSFSCDPDRGFILNGVATPLRGVSRHQDKLYKGNALTREDHYLDAEIIKELGANTIRLAHYQHAQDFYDACDELGFIVWAEIPFISVFNKDPEAHKNCISQLKELIIQNYNHPSICFWGISNEILIGGISEQLVENHRE…
MR03_scaffold13590_2_gene38	Ruminococcus_gnavus_1	FMN	MRNVINLNENWAFIQENAGLPKEMPSDWQRIDLPHTWNAVDGHDGNGSYDRGTYWYAKTFETPKQPLGNGKVYVEILAAGQQATVYVNGKEMTYHEGGYSTFRVDITDVCNEEGDNLLVIACSNELKDSVYPQSADFTFYGGLYRGVNLISVPDVHFDLEYYGGPGIQVTPRPCECGGAEFEIVSYVKGADENFTVLYSVCDAEGNEVASACRPADETAVKVYVPDATLWEIDAPYLYTVTARLQRRNESYDEISARVGVRSFSCDPNKGFIINGTETPLRGVSRHQDMLYKGNALTKEDHYEDARLIKELGANTIRLAHYQHSQDFYDACDEIGFVVWAEIPFISVMNQDPDAHQNCISQLKELIIQNYNHPSICFWGISNEILIGGISEKLVENHKE…
MR03_scaffold13877_1_gene17	Eubacteriales_species_2	NTL	MKRELRFDEGFDNILIYDYDTEYRNGPAITADTLFDVSGRAARSLDGDWHFCPDVFHSTVRSRWFDEVRTNRDNLPIPYDFDFDAMGCIRVPGVWNDQKREYALYEGPGVYFKEFDCQKAKGRRVFLRIGAANYETRIWLNRKYLGRHLGGFTPFSTEITSYLKEEGNRLLVLVDNTRRGEQIPSAHYDWFNYGGIHRSVELVEVPEVFVKCFQIALSKNVKNQIEYRVEVEAGKAWPEGETAEAVIEIEELGIRERVQCVGSSGTPAVLHASGIIRVNESAMHLWSPESPYLYRVRVACAGDCLTDEIGFRRIDRDGTTITLNGKPVLLRGMCVHEESPEHLRAVTEEDMAGTLREAKELGCNFLRLTHYPHSEAMARLADRMGIMLWEEIPVYWALE…
MR03_scaffold14926_1_gene2	Eubacteriales_bacterium_VE202_06	Loop_1	MLQYSMLYPRQSVSRRTVSMDGMWKFRLDPEGKGTENGWTDGIPEADLIPVPASFQDFYTDKDTREYAGDFWYETEVFVPEEYAGKNVAIRFGCATHRAEVYLNGVHVASHVGGFLPFMADITSVARYNAVNRVVVKINNELSETNIPCGKTKVLSNGKKMNNPYFDFFNYSGLQRPVKLVAFPKEYVFDLTVDHSINGSDADVSYSVVTTGEHPVEITVYDQDGREAASAKGKEGTLHIKNAHLWQVRNAYLYTFTVRIKDEEEVLDEYSEEIGIRTVEVKGKDILVNGSPVYLKGFGKHEDSDIVGRGFNIGVMKRDFECMKWIGANSFRTSHYPYSDEIYQMADREGFLVIDEVPAVGLFESLMNFMEASTGKKTAFFAKDTIPELLENHLQAVEE…
MR03_scaffold6087_1_gene1	Roseburia_intestinalis	Mini-Loop_1	YPYAEEMYRLCDREGIVIIDEVPAVGIGAGAGINPYETFPIREHHEQVIKDMIARDKNHPCVVMWSLGNEPDTENFPESAYEYWHSLYELAHETDPSNRPVTLVCCQNNYEKDMVTRSMDVVCINRYYGWYNLSGDLDAACYGLNLELDFWEKQNKPVMITEYGADAVAGIHECVPEMFSEEFQVEFYKRQNAQFDKRKFFIGEHVWNFADFATVQGCMRVDGNKKGLFTRERRPKMAAHYFKERWGEIPNFEYKG*
MR03_scaffold6334_1_gene23	Ruminococcus_gnavus_3	FMN	MRTSKMRREIELKKGWVFTGRDGKAVKVDLPHTWNAVDGQDGGNDYYRGTCHYSTTFAAPDLDSKTQRVYLEFQGVNSSAEVVLNGQKVMSHDGGYSTFRADVTEFLTKENKLEVAVDNSVNDRVYPQKADFTFYGGIYRDVLLRIVSNEHFEMDYYGGDGVMVTPTVEGKDGKVHVESFHKAENAKVAVTLIDAQGNPVAKGEGKDVTVTIPDVHLWDGVEDPYLYTAVVELMKDGEVKDDVRIPFGVRTFSVDPKKGFFLNGRSYPLHGVSRHQDRKGIGNALTKEHHREDMEFIREIGANTVRLAHYQHDQYFYDLCDQYGMIVWAEIPYISEHMPNGRENTISQMKELIVQNYNHPSIVTWGISNEITISTKDNKDMLDNHRELNDLCHKMDSTR…
MR05_C266153_1_gene1	Gemmiger_formicilis_1	No_Loop	MSKTILLNQNWIFSKEGHDEPVTLPHTWNAIDGQDGGNDYYRGTCCYTTVLPDIVLPENGRAVLQFDAVAMTAEVYLNEQKLAEHKGGYSAFCVDITDALRNGSNLLRVNVDNSDNDTVYPQKADFTFYGGIYRDVTLHVVPAAHFALAENGAVPVRVTPIVTDLNARRCEVTVEAAVVGAESVTFTLDGQKTSVAVKDGTARAVFTLEHARLWDGLDDPYLYTVTARLDNGETETARFGCRKFEIDPQKGFILNGRPYPLRGVSRHQDRKGAGVAITKEMMEEDMALILEMGANTIRLAHYQHAQAFYDLCDEKGVVIWAEIPYITMHMHNGRANTLTQMEELIVQNYNHPCIAVWGLSNEITAASAVNEELLENHRALNELAHRLDPTRPTTMANVF…
MR05_C266669_1_gene2	Ruminococcus_gnavus_1	FMN	MRNVISLNKNWAFIQENAGLPGEMPTDWHKVDLPHTWNAVDGHDGNGSYDRGTYWYAKTFETPKQPLGGGKVYVEILAAGQQATVYVNGKEVTYHEGGYSTFRADITDVCHEKGDNLLVIACSNEMKDSVYPQSADFTFYGGLYRGVNLISVPDAHFDLEYYGGPGIQVTPKPCECGGAAFEIVSYVKETDENFTVLYAICDAEGKEVASACRPADETTVTVYVPDAKLWEIDAPYLYTVTAKLQRRNETYDEISARVGVRSFSCDPNKGFIINGAETPLRGVSRHQDMLYKGNALTKEDHYEDARLIKELGANTIRLAHYQHSQDFYDACDEMGFVVWAEIPFISVMNQDPDAHQNCIIQLKELIIQNYNHPSICFWGISNEILIGGISEQLVENHKE…
MR05_scaffold12117_1_gene2	Faecalibacterium_prausnitzii_5	Mini-Loop_1	MLYPEQNEARLKLSLDGTWAFALGSCAETQFDPAKPLPDAQPIAVPASYNDQNDQTTALRRHYGWVWYQRKVTLPAFCAGQRVVLRFGSVTHTAKVWLNGQLIAQHKGGFTPFEADVTALLQPGETALLTVACDNRVNHSTLPVGNEDGQLAFFGSDNAGIPSVEAAKRAAAPQNRPNFDFFNYAGIHRPVVLYTTPKEYIEDVTIVPAVDGTVQYAVKTTGSAPVRVTVLDADGNAVASAESAEGTITIPEVHLWEPRPGTPYLYTLHATCGADVYDQTFGVRSIEVRGTQVLLNGKPLYFKGFCKHEDFTAHGRGFDPVLNVKDVNLIHWANANAVRTSHYPYAEEFYDLCDREGILVMDETPAVGIGGGAAVNPYKEYPLAEHHRQVLAEMIHRDK…
MR05_scaffold134_1_gene17	Faecalibacterium_prausnitzii_3	No_Loop	MRSIAKLMKDWQFTGPNGVTTAVELPHTWNARDGQDGGNDYWRGCCTYCTRFAAPVYDPAQQQVWLQFEGVNASAAVLLNGQQLCAHDGGYSTFRAEVTELLQAENQLTVRVDNSVNDRVYPQKADFTFYGGIYRDVSLLVVNKNHIALGHFGDTGVKITPTLKEGSADIRVETLVEGSGTVTVELLDAEGRTAAKGEGENTFLHLDAPHLWNGIKDPYLYTCVVRLLQDGKPVDEVTTKVGLRSFSVDPKKGFFLNGKPYPLHGVSRHQDRKGLGNAITREMHDEDMALIRELGANTVRLAHYQHDQYFYDLCDQYGMVVWAEISYISEHLPNGRENTISQMKELIHQNYNHPSIVCWGVSNEITISTKDKADMLDNHRVLNELCHKMDPTRLTTLAC…
MR05_scaffold15397_1_gene1	Faecalibacterium_prausnitzii_2	No_Loop	MSKTILLNHSNWHFTKENTGIPTAIMGEAITLPHTWNAVDGQDGGNDYYRGTCWYTLALTKPAIPAGGKAVLQLDGAAMTAAVYLNGEKLAEHKGGYSTFRVDLTDHLKEENLLAISVDNRDNGTVYPQKADFTFYGGIYRDVTLHIVPAEHFALPANGAPALKVTPIVTDLSAKTSEVTVEAAVVGAQTVTFALEGQTLTAPVEKGTAKVVFTLNNAHLWDGVDDPFLYTVSAKLDNGEETSARFGCRKFEIDPQKGFHLNGRSYPLRGVSRHQDRKGAGNALTNEMMEEDISIILEMGANTIRLAHYQHAPYFYDLCDEKGLVIWAEIPYITMHMTNGRANTLTQMEELIVQNYNHPCIAVWGLSNEITAASAVNEDLLENHRLLNELAHKLDPTRK…
MR05_scaffold15791_1_gene13	Subdoligranulum_sp_APC924_74_1	FMN	MRNVISLNENWTLTFPKGERPAEAVTLPHTWNAVDGMDGNGSYLRTTGVYTRTFTAPKQPLAGGRTYIEVLAAALSATVKVNGTVATTHEGGYSIFRADVTDLCHDGENELTIEVSNEDTPSMYPSSADFTFYGGLYRGVNLISVPNTHFDLDYFGGPGIKVTPKPAADGGATFEIKSYVTNPDENFTVQYSIEDPYGFEVASATRPADNTAVTLYVPDAELWSMDEPNLYTVIARLQRCNESYDDLYVNVGVRSYTVTPDGGFSINGVPTPLRGVSRHQDRLYKGNALSIDDHYEDAQMIKEVGANTIRLAHYQHSQDFYNACDSIGFAVWAEIPFISVFKPGEDAHAHCRREMTELIIQNYNHPSIMFWGISNEILIGGISQELVERHHDLQKLCKE…
MR05_scaffold16287_2_gene4	Mediterraneibacter_gnavus	No_Loop	MTGWSFTMPDGNTRSVDLPHTWNGKDGQDGGNDYMRDQCIYQKVFTKPVFDKEKECVYLEFAGVNASCRVCLNGKKITSHDGGYSTFRVEITEQLQEENELTVYVDNKVGDRVYPQRADFTFYGGIYRDVTLLTVSNSHFDLDYFGGPGIRLIPKVKGQMGELTAESYIKGTFETVRWKVLDQSGEQVADMDGASCQMEIPNVHLWDGIADPYLYTVRAELIHNGNVADCVEQKIGFRSFHFDSEKGFFLNGRSYPLHGVSRHQDWKEIGNAITTEHHDKDMALIREIGANSIRLAHYQHDQYFYDLCDQSGMIVWAEIPYISEHLVNGRENTVSQMKELIIQNEHHPSIVTWGISNEITIKDTHRKDMLDNHHMLNDLVHKMDPSRPTTLACYAMCMP…
MR05_scaffold18109_1_gene4	Blautia_species	NTL	MEAKKEKKYMSDIHLEDYTEQYETGFATVDMMIFEGGRREELLNGGWHYAVDQYDTCLRQKWYKERYRDEKGFTVPIDYSFDEWPVMQLPCSWNTIDPMYLLYEGSMIFTRKISYIAEREETVFLKVGAANYLCRVFLNGKYVGMHRGGSTPAFWNITEYLKAENRIVLAVDGTRRPEQVPTENTDWFNYCGVYRDIALIRVPKCHIKTFKIALVPDGTFGHVMAKVTLSEKITAKAELVIEELGVSRKIQLENGAGEVVFDAKPELWTPEKPKLYDVKVTCGTDTVSDRVGFREIRVNGRDILLNGEPVFLRGISCHEDSVENGKGLTREERIENIRIAKELGCNFMRLAHYPHNEEMAKLADELGLLLWEEIPVYWAIRFEREKTYEDAKNQLRELI…
MR05_scaffold18227_2_gene3	Gemmiger_formicilis_3	Mini-Loop_1	MYPQSNSARSVRDLSGVWDFRFNADEPWQPIAVPASYNDQSPDPEFRRHYGMAYYRTTFTVPEGARRVLRFDAVTHNAVVRLNGQEIARHRGGFLPFEADITTLAQPGETVTLDVEVDNRIGHSSLPVGNEGGTAFFGSDNAGIPAVEAGKARQQAQGINLPNFDFFNYAGITRPVHLYTTPAAYIRDVTVAADMTGTLRYTVDTVGEGSVKVEILDAEDRVVACADGAAGTVQVENARLWQPRPGTPYLYTALVKFGKDEYRQKFGFRSVEVSGHKFLINGAPFYFKGPCKHEDSAFRGRGYDACVTVTDLKLYEWLNANCLRMSHYPYAEEVYDLCDRLGIVVIDETPAVGIGAGAACDPYQTFPLKTYHSAVLRAMIERDKNHPCVVLWSLGNEPD…
MR05_scaffold18581_4_gene6	Faecalibacterium_prausnitzii_4	Loop_1	MNRSLLYPRATTTRRLIGLDGMWRFSFDPESKGVEAGWALDLPSSLSMPVPASFCDLFTDKASREYCGDFWYETSFFVPAEWSGWDIVLRFGSVTHRARVFVNGVEVAQHEGGFLPFDATVTNIVRYNQFNKLSVLANNELSETMLPAGTTRTLADGRKIAAPYFDFYNYAGIHRPVWLMALPKERVLDYSTRYRLTETGAEIDYTVSTNGPHPVTVELYDGTTRVAESSGTTGTLVVKNAKLWNVHAAYLYDLVIRIHEGSAVVDEYLDRIGIRTFEIRHGRFLLNGSPVYLRGFGRHEDADIRGRGLDLPTVKRDFELMKWIGANCFRTSHYPYAEEIYQMADEEGFLIIDEVPAVGFMQSTANFLAANQGNGRQQGFFEKETTPALLKNHKAALTD…
MR05_scaffold18590_1_gene3	Gemmiger_formicilis_2	FMN	MRSTTKLMKNWQFTGPDGKTAAVDLPHTWNNIDGQDGGNDYWRGTCIYKTQFTAPAFDKDTQQVWLQFEGVNASAKVTLNGVEVARHDGGYSTFRADVTALLADSNELIVEADNSKNDRVYPQKADFTFYGGIYRDVSLLVVNRNHIALDYLGGPGVQITPTVNGANADIEVKTWMEGDGEVEFSIYDAAGAEVLTGKGRDTTVTLEHPHLWDGVRDPYLYTCAVRLVLNGEVQDEVRQRFGVRSFSVDPKQGFFLNGRPYPLHGVSRHQDRKGLGNAITREMHDEDMQLIKELGANTIRLAHYQHDQYFYDLCDEAGMVVWAEIPYISEHMPNGRENTISQMKELIVQNYNHACIVCWGVSNEITISTKDNRDMRDNHHVLNDLCHEMDKTRLTTLAC…
MR05_scaffold2875_7_gene2	Faecalibacterium_prausnitzii_1	FMN	MREIISLNENWTLSFPKGERPTEQVTLPHTWNAVDGMDGNGSYLRTTGVYTRTFTQPKQPLAGGRTYVEVLAAALAATVKVNGQVATTHEGGFSIFRADVTDLCHEGDNELTIEVSNEDTPSMYPASADFTFYGGLYRGVNLISVPDTHFDLDYFGGPGIKVTPKPTEDGGATFEIESWVTNGEEAYTVMYSIEDCYGNEVASGVRPCDSTKVTLYVPDAQLWSMDEPNLYTVTARLQKNNETFDEIYANVGVRSYTVTPNDGFSINGVPTPLRGVARHQDRLYKGNALTAEDHYEDAMLIKELGANTIRLAHYQHSQDFYDACDELGFAVWAEIPFISVFKKDPSAHQNCRHQMTELIIQNYNHPSIMFWGLSNEILIGGICQELVDNHHDLQKLVRE…
MR05_scaffold8326_1_gene1	Erysipelatoclostridium_saccharogumia	No_Loop	NNWEHVQVPHCWNSEDGADGKINIDARVAVNNEEKAYMQTVVYDANWDEVSRNEKIEINGTGEIQNVNEQIIVDDPHLWNGVKDPYLYNVKVFLYDENNDIKDVVYKKIGFRFYYVDENEGFFLNGESYPLRGVNKHQDRMDKGYAVSKKDQEEDMAMIADIGANALRLAHYQHDEYAYELADIYGICAWAEIPLVNSMTASEHFTESTKNNLEELIKQNISHPSIVVWGIHNEQWPNNGGRINTLLRDLYELSHELDNSRLVTVATAQSQSAALSWQSDVSAWNKYFGLYESQDVRYFGTWLDQVKEYAQSHDTIDVTDESTGETITVNVNGKIGMSEYGVGSNVEYHEENPGYRVGTSFDAYQTEEFQAQWHEIYYQAIEERPWLWGTFVWNMFEFG…
MR05_scaffold987_5_gene2	Subdoligranulum_sp_APC924_74_3	FMN	MREITKIMKGWEFTGPDGTTTTVDLPHTWNARDGQDGGNDYWRGTCIYRTHFAAPQFNTASHQVWIQFDGVNASAHVVLNGSPVCNHDGGYSTFRANITELLRDENELTVEVDNSKNDRVYPQKADFTFYGGIYRDVSLMVVSKNHFTLDYFGGPGIRITPTVQGADASVQVTTWHDGEGEVSIELLDAAGNTVATGKGPDITLTIFNAHLWNGVKDPYLYSCKARLVVNGTVEDETTTRFGVRSFKVDPKKGFFLNGKSYPLHGVSRHQDRKGLGNAITREMHDEDMALIKEIGANTIRLAHYQHDQYFYDLCDEVGMVVWAEIPYISEHMPNGRENTISQMKELIIQNYNHPCIVCWGVSNEITISTKDKKDMLDNHRQLNDLCHEMDKTRLTTLAC…
MR05_scaffold987_5_gene7	Subdoligranulum_sp_APC924_74_2	No_Loop	MRSTLNFNSHWQFTKPGAAPVAVTLPHTWNAADGTDGGNDYFRGTCTYTKEFAAPAHADDEEVWLEFEGAAMTAVVTLNDQQLTRHVGGYSTFRVNLTPALAAQNTLTVTVDNSANRTVYPQKADFTFYGGIYRDVHILIVPHSHFALGNHGAPALRVTPEVSDDLHSAAVTVEAACENTPDGTEVLFAIEGVGEQTAAVQGGKAVTVFDIENVHLWDGVADPYLYSIAASLPGGDAVAVHFGCRRIAFKPDTGFWLNGRNVRLVGAARHQDRAGIGNALTAAEHEEDMQILRDMGANTVRLAHYQHAQYFYDLCDKYGLVAWAEIPYITEHLPEATANTLSQMEELVTQNYNHPSIICWGLSNEITVTTGVTEDLTANHRLLNDLCHRLDATRPTTMA…
MR07_C152726_1_gene3	Bacteria_unclassified	FMN	MENINSGWEFQKLYQTDIDKICNMDEISFDREAFEQVDLPHTWYSEENPYKGTVVYRKKVMLDYKEDNQVFLIFLAADRWCKVFVNRHYVGEHKGGYSAFTFPITQYCEPGKENELDIFLDNRSWEEISPLTGDFTVFGGLYRGIDLIITENVCFDRSYYGTSGLIVRTKILEDGTGEILAEPHLYNAKGKDVQIDYRVLSPRQEITACKTELGESICHIEVPNPVLWNGLKKPSLYCLHAELKADGRVVDSADIPLGFRSISIDGEKGFFLNGENIKLNGVAKHQDYDGVFNATNEEHWNQDIHDILEIGANSVRLSHYQHPQEMYRLCDEQGLIVWAEIPMLKMTESEALLENACSQLEELILQNIHHPSICFWGIQNEIAMFGENQGMYERVKRLG…
MR07_scaffold11320_3_gene3	Firmicutes_bacterium_2	No_Loop	MEILLNDSWSFHKENEASEQVRIPHTYNSVDGQSGTSMWRGRGFYTRKLMLTEADLKQSLFLEIGAAAMVSTVYINGQKVYENTCPYALYRMSINEYVNEGENQIEIVTDNSANDAVYPQMADFSFYGGLYRDVKVIAAPKIHFDYLDGSRDGVQIRTVKEENGSCWKVVGTGSVVCEKEKSKGKVRMLLLDQGEVVCETSASMEFSGKDTFSLTLEISKPHLWMGTEDPYLYQVKMELYEEETMVEERSISTGFRTIQITSDQGLFLNGKHVKLRGVARHQDFGGVGNAVSKENMECDMQLIKEIGANSVRLSHYQHDDYFYQRCDEEGILVWAEVPFISIISENEAAEDNIREQMRRLILQCGNHTSVYCWGVQNEITIAGENEEIHAHVKRMSEYT…
MR07_scaffold12178_2_gene13	Clostridium_sp_C105KSO14	Mini-Loop_1	MLSVRQNESRMAVELGGVWNFKLDQETSAAQAPMPGVLRDGEPVAVPASYNDQKDVMEYRDHYGWAYYQRTLTVPILLKGQRLWLRFGAVAHSAMVWLGDTLLCTHKGGFLPFEAEITDLAEPGSSLLLTVAVDNRLDHSTLPAGNDPTETAFFGSDNAGIPSVEQAKREQKLQNRPNFDFFNYAGIFRPVYLYTTPRQFIKDITLVPDLEGNVEYEIETEGQGDVEVQVLDREGNVAARSRGSKGTMTIREPRLWEPWPGTPYLYTARVTLTGKDGADMYEQHFGLRTAEVKGKQFLLNGKPFYFKGFGKHEDSFFRGRGLDLCLNVKDVNLIHWLGANSFRTSHYPYAEEMYDLCDREGIVIIDETTAVGLNMGGNGNPYACGTGEHHEQVIKDLIK…
UNC01_C243426_1_gene1	Ruminococcus_gnavus_3	FMN	IDAQGNPVAKGEGKDVTVTIPDVHLWDGVEDPYLYTAVVELMKDGEVKDDVRIPFGVRTFSVDPKKGFFLNGRSYPLHGVSRHQDRKGIGNALTKEHHREDMEFIREIGANTVRLAHYQHDQYFYDLCDQYGMIVWAEIPYISEHMPNGRENTISQMKELIVQNYNHPSIVTWGISNEITISTKDNKDMLDNHRELNDLCHKMDSIRPTTLACYAVCGPFNKVAHLSDLVSWNLYLGWYVPGLFLNDWWISFFQRVYPNRCLGYSEYGCEGMPNLHSSRPRRGDHTEEYQSLYHEFMLKCFERHPYMWSTHVWNMFDFAADARDQGGEPGMNHKGLMTFDRKVKKDSFYIYKAYWSKEPFVHLCGSRYVDRTEAVTTVKVYSNQTKVALYANGKLLEEK…
UNC01_scaffold13808_2_gene22	Firmicutes_bacterium_2	No_Loop	MEILLNDSWSFHKENEASEQVRIPHTYNSVDGQSGTSMWRGRGFYTRKLMLTEADLNQSLFLEIGAAAMVSTVYINGQKVYENTCPYALYRMSINEYVNEGENQIEIVTDNSANDAVYPQMADFSFYGGLYRNVKFIVAPKIHFDYLDGSRDGVQIRTVKEENGSSWKVMSTGSVVCEKAKSKGKVRMLLLDQGEVVCETSASMEFSGKDTFSLTLEISKPHLWMGTEDPYLYQVKMELYEEETMVEERSISTGFRTIQITSDQGLFLNGKHVKLRGVARHQDFGGVGNAVSKENMECDMQLIKEIGANSVRLSHYQHDDYFYQRCDEEGILVWAEVPFISIISENEAAEDNIREQMRRLILQCGNHTSVYCWGVQNEITIAGENEEIHAHVKRMSEYT…
UNC01_scaffold14415_1_gene11	Ruminococcus_gnavus_1	FMN	MRNVISLNKNWAFIQENAGLPGEMPTDWHKVDLPHTWNAVDGHDGNGSYDRGTYWYAKTFETPKQPLGGGKVYVEILAAGQQATVYVNGKEVTYHEGGYSTFRADITDVCHEKGDNLLVIACSNEMKDSVYPQSADFTFYGGLYRGVNLISVPDAHFDLEYYGGPGIQVTPKPCECGGAAFEIVSYVKETDENFTVLYAICDAEGNEVASACRPADETTVTVYVPDAKLWEIDAPYLYTVTAKLQRRNETYDEISARVGVRSFSCDPNKGFIINGAETPLRGVSRHQDMLYKGNALTKEDHYEDARLIKELGANTIRLAHYQHSQDFYDACDEMGFVVWAEIPFISVMNQDPDAHQNCIIQLKELIIQNYNHPSICFWGISNEILIGGISEQLVENHKE…
UNC01_scaffold3265_1_gene1	Bacteroides_ovatus_1	Loop_2	EMVRQDFNRPSVMIWGYMNEIFLRRPYTEGKQLEDYYRFTEKVARALEATIREEDPSRYTMMAYHNMPQYYEDAHLTEIPMIQGWNLYQGWYEPDINEFQRLLDRAHKVYKGKVLMVTEYGPGVDPRVHSYQPERFDFSQEYGLVYHKHYLNEMMKRPFIAGSSLWNLNDFYSESRVDAVPHVNNKGVVGLNREKKDVYWFYKTALSRRPILVIGNREWKSRGGVVNTAQKECIQSVPVFSNAEEVELFVNNKSLGKKKIEDNYALFDV
UNC01_scaffold3870_1_gene3	Roseburia_intestinalis	Mini-Loop_1	MLYPQENKIRGIIDLNGVWDFALGTTEEPGDAVTLPEQMEPIAVPASYNDQKDDIAYRNHYGYAYYRRNITVPSYYKGQRLVLRFDAVTHFAKIYLNGVLLTQHKGGFLPFEVDITDKLCAGESAELVVAVDNRINHSTLPVGNEEGTSFMGADNAGVPGVEAAKRWRKPQNLPNFDFFNYAGINRPVRIYTTPQAYIKDVTLVTDIRENDGVVTYQVETSGADGQEVTLQILDADGNEVTQAKGASGEIVIPDAKLWEPYPGTPYLYTAAVTFGDDYYEEPFGVRTVRVEGTSFLINGKPFYFKGFGKHEDSAFHGRGMDVCLDVKDVNLIHWLHANSFRTSHYPYAEEMYRLCDREGIVIIDEVPAVGIGAGAGINPYETFPIREHHEQVIKDMIAR…
UNC01_scaffold4615_2_gene6	Firmicutes_bacterium_1	FMN	MRNVINLNKDWGFIQQDVGLPEVMPTDWQTVNLPHTWNAIDGHDGNGSYDKGRYWYAKTFETPKQPLGNGKVFVEFLAAGQQATVYVNGKEVVYHEGGYSTFRADITEVCKEEGENLLVVACSNERKESVYPQSADFTFYGGLYRGVNLISVPDAHFDLEYYGGPGIQVTPKPCDCGGATFDLVSYVKEADENFTVLYSICDAEGKEVASACRPADSTAVTVYVPEVTKWEIDAPYLYTVTARLERRNETYDEISARVGVRSFSCDPNKGFIINGVETPLRGVSRHQDQLYKGNALTREDHFEDARIIKELGANTIRLAHYQHSQDFYDACDELGFVVWAEIPFISVMNKDPEAHQNCISQLKELIIQNYNHPSICFWGISNEILIGGISEQLVENHKE…
UNC02_C401859_1_gene1	Subdoligranulum_species_1	FMN	RLGQGNALTKEQHEEDVAFIREVGANTVRLAHYQHSPYFYDACDRAGLVVWAEIPFISVMNPAPGAHENCRSQMKELIVQNYNHPSICFWGISNEITIGGERPGLLDNLRDLNALAHEMDKTRMTTIAHVSMVPMENDMHHITDVLSYNHYFGWYGGELENNEQWLDKFHALHPDRPLGISEYGAEGIVSYHSDTPKCKDYTEEYQAVYHEHLAKVIDERPWLWATHVWNMFDFGCDARDEGGVKGRNNKGLMTLDRKIRKDAFYLYKAYWSDEEFVHLCSRRYAQRTGEETTVKVYSNLPKVALYVDGRLFAEQEGSKVFVFEHVPMSDGFTQISARAGACADAMSIEKVAEP
UNC02_C431632_1_gene1	Bacteroides_uniformis_3	No_Loop	MGEDKKVMMDIVLERPHLWDGVKNPYLYKGVVILRKDGKEIDRREEEIGFRYFHADAEKGFFLNGKPYRLNGVNRHQDRAERASAFYPQDHDEDLDLMQEMGCNAVRLCHYPQAKYMHQQMDKRGLVAWAEIPFVNVYVNNPAYDENLRLQLKELILQNYNHPCILFWGLFNEINSGWLDRPSRMAAELHALARQLDPSRPTMGASNQDDDFNGFTDLIAFNKYFGWYGDNMDDMGRWIDREHAAHPERKMGISEYGAGACVFQQEDSLRHPEPWGQWHPENWQTYYHVENWKQLQEREFLWCNFIWCMFDFSAAGRREGSIMGRNDKGLVTYDRKIKKDAFYFYKANWNQEDKFVYIAGKRLVNRTRKTVDVQVFSNSGAAKLYINGKAYGTAKPDSV…
UNC02_C432014_1_gene3	Firmicutes_species	Loop_1	MMPGKRRFDMLFPVDNEARQIKELNGIWKFKRDNYYKQGFEEKWFEKPLEDVIDMPVPSSYNDITTDQELRDHVGWVWYERKFAVPRLWKDQRLVLRFGSVTHHAVIYLNGKEITRHKGGFLPFEADVTEMANEGENRLTVAVGNILEWDCLPVGHIEYVRDEMHPEGQMEQKFDFDFFNYSGIHRPVRLYCTPKEYIEDISVRTTVDDKDGMVHYEIKTNAEEKFIKVYIRDEKNQVVAESNEMKDMVLVKDAQLWQPGSAYLYKLDIYFGQDHYTLPFGIRTIQLTEKQFLINGKPFYFKGFGKHEDSDIRGKGLDEALNVRDCELLKWIGANSFRTSHYPYAEEMMQMADQKGIVVIDEVPAVGMNFFDGENGGIFTEDKVNEKTLAYHKQVLKEL…
UNC02_scaffold22465_2_gene3	Faecalibacterium_prausnitzii_5	Mini-Loop_1	MLYPEQNEARLKLSLDGTWAFALGSCAETQFDPAKPLPDAQPIAVPASYNDQNDQTTALRRHYGWVWYQRKVTLPAFCAGQRVVLRFGSVTHTAKVWLNGQLIAQHKGGFTPFEADVTALLQPGETALLTVACDNRVNHSTLPVGNEDGQLAFFGSDNAGIPSVEAAKRAAAPQNRPNFDFFNYAGIHRPVVLYTTPKEYIEDVTIVPAVDGTVQYAVKTTGSAPVRVTVLDADGNAVASAESAEGTITIPEVHLWEPRPGTPYLYTLHATCGADVYDQTFGVRSIEVRGTQVLLNGKPLYFKGFCKHEDFTAHGRGFDPVLNVKDVNLIHWANANAVRTSHYPYAEEFYDLCDREGILVMDETPAVGIGGGAAVNPYKEYPLAEHHRQVLAEMIHRDK…
UNC02_scaffold23431_4_gene5	Mediterraneibacter_gnavus	No_Loop	MEEKIRYRRWMMIIQNEHHPSIVTWGISNEITIKDTHRKDMLDNHHMLNDLVHKMDPSRPTTLACYAMCMPTHKVVHLTDLVGYNLYLGWYVPFPWLNDLFLKGFHKIWPKRPLCYSEYGAEGMPNLHSAKPKRGDHTEEYQAVYHEYMLECFKRHPFMWGTYVWNMFDFAADARDQGGEPGMNHKGLVTFDRKVKKDSFYLYKAYWSEEPFVHICGRRYVDRTEKKTRIKVYSNCDSVALYQNGKLLEEKQGNHIFEFTAELERENMFEAKTKNGCTDKIEIRLTDTPNPDYKLKKTKSKNWV*
UNC02_scaffold24545_1_gene2	Bacteroides_uniformis_1	Loop_2	MRIFKHIHKPVCWTIATIIIFSILAPSSLYAQREIQTINDSWKFRKGECTAALDSTFKDDEWEDIHLPHTWNTDAYTEKDYYRGTGWYRRQIILPQDWIGKQVFLKLDAASKATCIYINGKKVGEHTGGYTASTLNITPFLSFNSPNMLVIRVDNARMDIPPISGDFTFFGGIYRDAWLIAVPSQHFNLTNHGSDGIFITTPRVSEQQATLSIHGEIKNDAREKAALELVHSIYHPDGTLLQTQKQFIQLKAGETRNFDSNISPILQPLLWTPETPYLYRVETTLFNCKTKSIVDQSNHHTGFRWFHFESNKGFYLNGKPYKLRGICRHQDQKPIGVALTDEMHRRDMKLMKEMGANFIRISHYPQDDAIIEMCDKLGMLAWEEIPVIDIVPDTPGYGD…
UNC02_scaffold25810_1_gene4	Ruminococcus_gnavus_3	FMN	MRTSKMRREIELKKGWVFTGRDGKAVKVDLPHTWNAVDGQDGGNDYYRGTCHYSTTFSAPDFDSKTQRVYLEFQGVNSSAEVELNGQKVMSHDGGYSTFRADVTEFLTKENKLEVAVDNSVNDRVYPQKADFTFYGGIYRDVLLRIVSNEHFEMDYYGGDGVMVTPTVEGKDGKVHVESFHKAENAEVAVTLIDAQGNPVAKGEGKDVTITIPDVHLWDGVEDPYLYTAVVELMKDGEVKDDVCIPFGVRTFSVDPKKGFFLNGRSYPLHGVSRHQDRKGIGNALTKEHHREDMEFIREIGANTVRLAHYQHDQYFYDLCDQYGMIVWAEIPYISEHMPNGRENTISQMKELIVQNYNHPSIVTWGISNEITISTKDNKDMLDNHRELNDLCHKMDSTR…
UNC02_scaffold28035_2_gene4	Clostridia_species	No_Loop	MRKTISLNQGWDFQKQGETVRVDLPHCWNAVDGQEGADYYRGECIYTRPLPETSGITYLEIGAANSVASVSVNGKLAGTHKGGYSLFRFDLTSYINAGGPNSVTIAVDNSDFEDVYPSNADFTFYGGLYRGVNLITGLDQCHFSLKAGLCGVYADASVQGNTGVLRIEPHIEGDRSGVTAAYTVWNRDGEAVAQRKAEAGEELTIELADPILWNGLENPYLYTVRAALVRGGEEIDAVETRVGFRTISFDHEKGCFLNGKHIKLKGVSRHQDRYHMGNALTEKEHREDLALIREVGANSIRLAHYQQDQRFYDACDEMGLLVWAEVPVISHFVDAKFENAKQQLTELITQNKNHPCIYCWGVQNEITMSGKTKSLEQGIRTLNDLAHRLDPTRPSTSAQ…
UNC02_scaffold28465_1_gene3	Bacteroides_sp_AR29	Loop_2	EGWQQVHLPHTWNADAYSTRNYRRASSWYKKEFRTDAAQMRDKQLYLKFDAVNSLADVYLNGELLTTHKGGYSAFTVDITDKVRTDAPNLLMVHVNNQNDRIPPLSGDFTIFGGIYRNVWLISAAKQHISLTDYASTGIYVDLPSVSEDRAEISVRGTLVNRDVRRAVLKLDVEVLDTDGKTVAQSLRSVRIDADGAFAFEERLQLEKPQLWSPDSPYLYSVKVSLKDVRGKVLKDETRVPLGVRWFSVDAQEGFKLNGEPLKLMGACRHQDQMPMGIALSDEMHRRDMQLLKDMGVNFVRLAHYPQDDAVLRACDELGMLVWEEIPVVDLIALGDEFRANATSALREMIRQHYNHPSVIMWGYMNEAVIQLQYRVKKQRLNGFYENTLALARHLEETL…
UNC02_scaffold30807_1_gene4	Roseburia_inulinivorans	FMN	MREIFNLNEKWAFSKEAIKPPVAMPQNWYWVNLPHTWNAIDGQDGGNDYYRGTCFYAKEVQKEELPEGEQYYLEFLGVNASADVYVNGNHLAHHDGGYSTWRVNMTDALTDGKNLIVVAVDNNVNDRVYPQKADFTFYGGMYRDVNIIAVNKSHFDLDYYGGNGLKVTPEVADKNAKIDVEVFLSGEKAGQQLVYQITDAEGVLAAETKTGISDKQVNLEITDVHLWNGRKDPYLYIATVCLMEDGVCIDSVSTRFGCRTFTIDPDKGFFLNGNSYPLRGVSRHQDRAGNGNALLPEHHREDIDLICEMGATTIRLAHYQHAQYFYDLCDEKGLVLWAEIPYISQHMKNGRENTISQMKELIVQNYNHPSIVVWGLSNEITMSGEADEDLMENHHILND…
UNC02_scaffold30949_2_gene2	Bacteroides_species_2	Mini-Loop_1	MKNLRRTFTVLFAAAFSMQVLAQREDKLINQDWSFRFSHQVNASAARRVDLPHTWNAQDALGGKHDYKRGIGNYTKKIFIRPEWQGKRLFLRFEGANCVSNVFVNGKHIGEHRGGYGAFVFEITDKVEYGKENTLLVRVNNGEQLDVMPLVGDFNFYGGIYRDVHLLLTDNLCISPLDYASSGVYLIQQQVTDKQATICARVNLSNGTGELRKVVLRLQVNDGKKTVYETEKEVSMIPHTDVQVENIEFILKNPRLWNGMQDPFMYQAVLTLIKDGKELDKVEQPLGLRYYVTDPDKGFFLNGKHLPLHGVCRHQERAEVGNALCPVHHEEDTRIMLDMGVNAVRLAHYPQATYMYDLMDKHGIVTWAEIPFVGPGGYADKGFVDQPSFRENGKEQLKE…
UNC02_scaffold31897_2_gene4	Bacteroides_uniformis_4	No_Loop	MITCLLAVSVLGGKSQAQDLLSNVYGRDYQLLNGKWGAIVDLYDQGERMQVYKNRKPQDNKQFYEYSFDGGLVLNVPADFNSQMPELKFYEGTVWYGRSFDTPKTDGKRLFLYFGAVSYRSKIYLNGEKIASHEGGFTPFQVEITDKVKQKDNFLVVKVNNTRTTDAIPAMSFDWWNYGGITRDVMLVSVPQSYIKDHFIQLDKVQSNLIRAKVTLSEAKPGINVQVAIPELGIRQNMTTDANGIAQATIKTKKLQRWSPDAPKLYDVTITSESDRLNEQIGFRNLYVKGEDIYLNDQPIFLRSISFHEEIPQRRGRAFSEADATMLLSEAKELGANMIRLAHYPQNEYTVRLAERMGFLLWEEIPIWQGIDFKNTATREKAGRMIKEMVMRDKNRCSV…
UNC02_scaffold32656_2_gene1	Ruminococcus_gnavus_4	Loop_1	RDKNHPSVIAWSLFNEPETITDYAYEYFKEVFAAAETYDFQSRPMTGAFEKNSKPELCKCYPLCDFICLNRYYGWYISGGPEIEEAEELFRDEMDRWKAKELNVPFVFTEFGTDTMAGLHKLPSIMWSEEYQKEYLEMNFRVFDSYEFVQGELAWNFADFQTTEGIMRVDGNHKGVFTRDRQPKAAAVVFKDRWEKKNELF*
UNC02_scaffold32995_1_gene2	Clostridium_species	Mini-Loop_1	MDFPFVLPYNKRNYSPQGKRRTTMLYPIMNRSRSLIDLGGIWHFQLGDETEPEDTWSAPQEMELIAVPASYNDQKDDPSYRNHYGWAYYERTMELPALLCGSNGQRQVLRFDAVTHVAKVYINGKLIMTHKGGFLPFEVEITDLVPEDGHLTIGVAVDNRISHSTLPIGNEGNIAFFGSDNPGIPSVEAAKLWRKKQNLPNFDFFNFAGINRPVRIYSTPASYIRDITLVPSIEGDTGVLNYEILTDGMDSDAPVTLKIIDAESNCKAEATGRKGELRIPQVHLWQPYPGTPYLYKAEVHYGEDCYTEEFGFRTVEVKGTQFLINGEPFYFKGFSKHEDSFFRGRGLDLCLDVKDINLLHWIHANSFRTSHYPYAEEIYRLCDREGIVIIDETPAVGIG…
UNC02_scaffold34357_3_gene5	Bacteroides_species_4	No_Loop	MKNKKYLFFISLVFLCAFSIRFVQARDITSFNEGWSFKKGPFSKDPLLFSAGFDARWQDVTIPHTWNATDMQTEMNNYYAGEAYYKKQYTPAAELKGKRVFLRFQGVGSVADVYINKTYAGNHKGAYSAFAIEISKLLKYGESNEILVKVDNSPRPNVIPVNNTLFGVYGGIYRPVELIVTEPVNIAVTDYASPGIYISQKNVNRKSADVNIKIKLENKKAQAKKIVVSTTIYERDGRVKAQQQFPVTVSPQGRQIYDQDFTIKNPHLWQGLEDPYLYKVVVNLLADGKVIDEVSQPLGLRHYELKAADGMYLNGKKVPMYGVCRHQDWWKLGSALTDKEHDTDLAIIREIGATTIRFAHYQQAERIYAKCDSIGFMVWAEIPFVNRVSTQESGNAKQQ…
UNC02_scaffold34589_1_gene7	Faecalibacterium_species	No_Loop	MRSIAKLMQNWQFTGPDGSTAAVVLPHTWNAKDGQDGGNDYWRGTCTYSTAFAAPAFGAASQQVWLQFEGVNSSAKVLLNGRTICAHDGGYSTFRVHISELLEKDNRLTVEVDNSINDRIYPQKADFTFYGGIYRDVSLMVVPKDHIALGHFGDTGVKITPALKDGKADIRVETLVEGEGVLSVELLDAAGNIVATAEGADAKLHLETPHLWDGVKDPYLYTCVVRLSRDGRVVDEVSTRVGLRTFSVDAKNGFFLNGRPYPLHGVSRHQDRKGVGNAITRAMHDEDMALIRELGANTVRLAHYQHDQYFYDLCDQYGMVVWAEIPYISEHLPNGRANTISQMKELICQNYNHPCIVCWGVSNEITISTKDKADMLDNHRELNDLCHKMDPTRLTTLAC…
UNC02_scaffold700_1_gene1	Ruminococcus_gnavus_1	FMN	WNMRNVINLNENWAFIQENAGLPKEMPSDWQRIDLPHTWNAVDGHDGNGSYDRGTYWYAKTFETPKQPLGNGKVYVEILAAGQQATVYVNGKEMTYHEGGYSTFRVDITDVCREEGDNLLVVACSNELKDSVYPQSADFTFYGGLYRGVNLISVPDAHFDLEYYGGPGIQVTPRPCECGGAEFEIVSYVKGADENFTVLYSVCDAEGNEVASACRPADETAVKVYVPDAALWEIDAPYLYTVTARLQRRNESYDEISARVGVRSFSCDPNKGFIINGAETPLRGVSRHQDMLYKGNALTKEDHYEDARLIKELGANTIRLAHYQHSQDFYDACDEMGFVVWAEIPFISVMNQDPDAHQNCISQLKELIIQNYNHPSICFWGISNEILIGGISEKLVENH…
UNC03_C681648_1_gene1	Bacteroides_species_2	Mini-Loop_1	KIHMKNLRRTFTVLFAAAFSMQVLAQREDKLINQDWSFRFSHQVNASAARRVDLPHTWNAQDALGGKHDYKRGIGNYTKKIFIRPEWQGKRLFLRFEGANCVSNVFVNGKHIGEHRGGYGAFVFEITDKVEYGKENTLLVRVNNGEQLDVMPLVGDFNFYGGIYRDVHLLLTDNLCISPLDYASSGVYLIQQQVTDKQATICARVNLSNGTGELRKVVLRLQVNDGKKTVYETEKEVSMIPHTDVQVENIEFILKNPRLWNGMQDPFMYQAVLTLIKDGKELDKVEQPLGLRYYVTDPDKGFFLNGKHLPLHGVCRHQERAEVGNALCPVHHEEDTRIMLDMGVNAVRLAHYPQATYMYDLMDKHGIVTWAEIPFVGPGGYADKGFVDQPSFRENGKEQ…
UNC03_C699652_1_gene4	Faecalibacterium_prausnitzii_1	FMN	MREIISLNENWTLSFPKGERPTEQVTLPHTWNAVDGMDGNGSYLRTTGVYTRTFTQPKQPLAGGRTYVEVLAAALAATVKVNGQVATTHEGGFSIFRADVTDLCHEGDNELTIEVSNEDTPSMYPASADFTFYGGLYRGVNLISVPGTHFDLDYFGGPGIKVTPKPTEDGGATFEIESWVTNGEEAYTVMYSIEDCYGNEVASGVRPCDSTKVTLYVPDAQLWSMDEPNLYTVTARLQKNNETFDEIYANVGVRSYTVTPSDGFSINGVPTPLRGVARHQDRLYKGNALTAEDHYEDAMLIKELGANTIRLAHYQHSQDFYDACDELGFAVWAEIPFISVFKKDPSAHQNCRHQMTELIIQNYNHPSIMFWGLSNEILIGGICQELVDNHHDLQKLVRE…
UNC03_C701102_1_gene5	Bacteroides_sp_Marseille_P8574_1	Loop_2	MGYPYKRGRFLFALWTVICCFAMIVMPMSLRAQRETKSLNHDWKFLKGECTSAADSTFNDSQWANIHLPHTWNTDAYTEKDYYRGIGWYRHRITLPKNWKGKQVFLKLDAANKAATFFINGKNIGEHAGGYTACTFNITPFLSFHSPNVLAIRVDNARMDIPPISGDFTFFGGIYRDVWLTAVPNQHFNLTDHGSDGIFISTPKVSEEKATLSIRGEIKNDACEKANLELVHSIYQPDGILLQTLKKSIQLNPGETYAFQNVASPILHPRLWTPETPALYRIETTLCDCKTKVVLDQSNHHTGFRWFHFDANKGFFLNGKPYKLRGICRHQDQKPIGVALTDEIHRRDMKMMKEMGANFIRVSHYPQDDALLEMCDKLGMLAWEEIPIIDIVPETPGYG…
UNC03_scaffold19248_2_gene4	Bacteroides_uniformis_4	No_Loop	MITCLLAVSVLGGKSQAQDLLSNVYGRDYQLLNGKWGVIVDLYDQGERMQVYKNRKPQDNKQFYEYSFDGGLVLNVPADFNSQMPELKFYEGTVWYGRSFDTPKTDGKRLFLYFGAVSYRSKIYLNGEKIASHEGGFTPFQVEITDKVKQKDNFLVVKVNNTRTTDAIPAMSFDWWNYGGITRDVMLVSVPQSYIKDHFIQLDKVQSNLIRAKVTLSEAKPGINVQVAIPELGIRQNMTTDANGIAQATIKTKKLQRWSPDAPKLYDVTITSESDQLNEQIGFRNLYVKGEDIYLNDQPIFLRSISFHEEIPQRRGRAFSEADATMLLSEAKELGANMIRLAHYPQNEYTVRLAERMGFLLWEEIPIWQGIDFKNTATREKAGRMIKEMVMRDKNRCSV…
UNC03_scaffold30589_3_gene3	Bacteroides_sp_Marseille_P8574_2	NTL	MKTLLKSSIAFLLLLVPVLAFGQQVLQIMNVGARQTTSLDGQWKTIVDPFENGYYDYRLKPYDGGYAQDKTYSDKTQLQEYDFETDKLLFVPGDWNTQRPQLYYYEGTVWYRKHFEYSLQPGKRLFLNFGAVNYEAIVWLNGKRLGRHIGGFTPFNFEITGLLREGTNSLVVKVDNKRHPEAVPTVNADWWNFGGITRPVTLIETPSTYIRDYYVQLKKNDKDTVEGWVQLDGSAKEQKIVLDIPELKVKKEVVTDSNGYASFQVKAKPVLWTPEKPKLYVVNLSSETDKVSDEIGFRTIRTEGTKILLNDEEIFCRGISIHEETPYYSGRAYSRDHARTLLSWAKELGCNFVRLAHYPHNEEMVREAERMGFLVWSEIPVYWTIHWENKDTYQNAEQQ…
UNC03_scaffold356_7_gene3	Faecalibacterium_prausnitzii_4	Loop_1	MNRSLLYPRATTTRRLIGLDGMWRFSFDPESKGVEAGWALDLPSSLSMPVPASFCDLFTDKASREYCGDFWYETSFFVPAEWSGWDIVLRFGSVTHRARVFVNGVEVAQHEGGFLPFDATVTNIVRYNQFNKLSVLANNELSETMLPAGTTRTLADGRKIAAPYFDFYNYAGIHRPVWLMALPKERVLDYSTRYRLTETGAEIDYTVSTNGPHPVTVELYDGTTRVAESSGTTGTLVVKNAKLWNVHAAYLYDLVIRIHEGSAVVDEYLDRIGIRTFEIRHGRFLLNGSPVYLRGFGRHEDADIRGRGLDLPTVKRDFELMKWIGANCFRTSHYPYAEEIYQMADEEGFLIIDEVPAVGFMQSTANFLAANQGNGRQQGFFEKETTPALLKNHKAALTD…
UNC03_scaffold36918_2_gene20	Subdoligranulum_sp_APC924_74_1	FMN	MRNVVSLNENWTLTFPKGERPAEAVTLPHTWNAVDGMDGNGSYLRTTGVYTRTFTAPKQPLAGGRTYIEVLAAALSATVKVNGTVATTHEGGYSIFRADVTDLCHDGENDLTIEVSNEDTPSMYPSSADFTFYGGLYRGVNLISVPNTHFDLDYFGGPSIKVTPKPAADGGATFEIKSYVTNPDENFTVQYSIEDPYGFEVASATRPADNTAVTLYVPDAELWSMDEPNLYTVIARLQRCNESYDDLYVNVGVRSYTVTPDGGFSINGVPTPLRGVSRHQDRLYKGNALSIDDHYEDAQMIKEVGANTIRLAHYQHSQDFYNACDSIGFAVWAEIPFISVFKPGEDAHAHCRREMTELIVQNYNHPSIMFWGISNEILIGGISQELVERHHDLQKLCKE…
UNC03_scaffold42603_1_gene1	Blautia_species	NTL	MEAKKEKKYMSDIHLEDYTEQYETGFATVDTMIFEGGRREELLNGGWHYAVDQYDTCLRQKWYKERYRDEKGFTVPIDYSFDEWPVMQLPCSWNTIDPMYLLYEGSMIFTRKISYIAEREETVFLKVGAANYLCRVFLNGKYVGMHRGGSTPAFWNITEYLKAENRIVLAVDGTRRPEQVPTENTDWFNYCGVYRDIALIRVPKCHIKTFKIALVPDGTFGHVMAKVTLSEKITAKAELVIEELGVSRKIQLENGAGEVVFDAKPELWTPEKPKLYDVKVTCGTDTVSDRVGFREIRVNGRDILLNGEPVFLRGISCHEDSVENGKGLTREERIENIRIAKELGCNFMRLAHYPHNEEMAKLADELGLLLWEEIPVYWAIRFEREKTYEDAQNQLRELI…
UNC03_scaffold43778_3_gene15	Gemmiger_formicilis_1	No_Loop	MSKAILLNTGWTFTKEGHDEPVTLPHTWNAVDGQDGGNDYYRGTCSYTRKLEKPELSDGDRAVLQFDGVAMTAVVSLNGEKVAEHKGGYSTFRVDITDALHDGANELIVSVDNSDNDTVYPQKADFTFYGGIYRDVTLHVVPAAHFALTENGAVPVKVTPAVTDLAERRCEVTVEAFVVGAQSVNFTLDGQQTSAAVKDGTARAVFTLEHARLWDGLDDPYLYTVTARLDNGETETARFGCRKFEIDPQKGFILNGHPYPLRGVSRHQDRKGAGVAITKEMMEEDMALILEMGANTIRLAHYQHAQAFYDLCDEKGLVIWAEIPYITMHMHNGRANTLTQMEELIVQNYNHPCIAVWGLSNEITAASPVNEELLENHRALNDLAHKLDPTRPTTMANVF…
UNC03_scaffold44209_4_gene16	Akkermansia_muciniphila	Mini-Loop_2	MNIRIHSFNVSCVGLCCVLGSFFAADAREVYPLNGSWDFSFNGKPAEKVTVPHTWNAEDAANGAQGKREDAKSVNSDAYRRGPAVYSRTLPVEPRPGKRYFIRGGGASIVSEVSVNGKPAGSHEGAFTAFCYEITPLLKKGSNTISVLVDNTQRNHIAPQRGDFSMFGGLYRPIELIETDGVCIDPLFYASPGVFITTKSLSKSKAEVEVKTLLNSDGKAGDVDVAVEILDMKGRKVAGKTVKAAAGEKNRLEVPVTLAIANPILWNGVKNPYLYQVKTSIRTADGQTDELVQPLGLRTVSVNPKEGFVLNGKTMQIKGVSRHQDMKGKGWALSPEDEARDIRLIADMGADGVRTGHYPASTNIYDLCDKAGLIVWSEVPNVNLVWDTPEFRENNRLQA…
UNC03_scaffold46409_2_gene1	Bacteroides_species_4	No_Loop	MKNKKYLFFISLVFLCAFSIRFVQARDITSFNEGWSFKKGPFSKDPLLFSAGFDARWQDVTIPHTWNATDMQTEMNNYYAGEAYYKKQYTPAAELKGKRVFLRFQGVGSVADVYINKTYAGNHKGAYSAFAIEISKLLKYGESNEILVKVDNSPRPNVIPVNNTLFGVYGGIYRPVELIVTEPVNIAVTDYASPGIYISQKNVNRKSADVNIKIKLENKKAQAKKIVVSTTIYERDGRVKAQQQFPVTVSPQGRQIYDQDFTIKNPHLWQGLEDPYLYKVVVNLLADGKVIDEVSQPLGLRHYELKAADGMYLNGKKVPMYGVCRHQDWWKLGSALTDKEHDTDLAIIREIGATTIRFAHYQQAERIYAKCDSIGFMVWAEIPFVNRVSTQESGNAKQQ…
UNC03_scaffold9799_3_gene3	Faecalibacterium_prausnitzii_5	Mini-Loop_1	MLYPEQNEARLKLSLDGTWAFALGSCAETQFDPAKPLPDAQPIAVPASYNDQNDQTTALRRHYGWVWYQRKVTLPAFCAGQRVVLRFGSVTHTAKVWLNGQLIAQHKGGFTPFEADVTALLQPGETALLTVACDNRVNHSTLPVGNEDGQLAFFGSDNAGIPSVEAAKRAAAPQNRPNFDFFNYAGIHRPVVLYTTPKEYIEDVTIVPAVDGTVQYAVKTTGSAPVRVTVLDADGNAVASAESAEGTITIPEVHLWEPRPGTPYLYTLHATCGADVYDQTFGVRSIEVRGTQVLLNGKPLYFKGFCKHEDFTAHGRGFDPVLNVKDVNLIHWANANAVRTSHYPYAEEFYDLCDREGILVMDETPAVGIGGGAAVNPYKEYPLAEHHRQVLAEMIHRDK…
UNC05_C397278_1_gene1	Bacteroides_thetaiotaomicron_1	No_Loop	MKFKYILILSALIGQILSLSAREVTSFNEGWLFKRGPFSQDPVKVAAQWNADWETVNLPHTWNAKDMQVKADAFYEGVGYYRKTQFFGNDLKGKRVFLRFEGVGANTEVYVNGKLVGMHRGAYSAFAFEIGTALKLGAENEIMVKADNASRPDVIPVNHNLFGVYGGIYRPVWLIITEQNNITVTDCASPGVYITQKNVSKRSADITVKVKLDNGSLTPADLVLENTIYTQNGKKVTSHRLPLVLTPQGTQTYISTFKLNKPHLWQGRKDPYLYKVISRLLADGKVIDEVVQPLGVRRYEIVAGKGFYLNGEKYPMYGVTRHQDWWGLGSALTNKEHDFDLAQIMDIGATTVRFAHYQQSDYLYSRCDSLGLVIWAEIPFVNRVTGYEAENAQSQLREL…
UNC05_C399362_1_gene2	Bacteroides_uniformis_4	No_Loop	NVPADFNSQMPELKFYEGTVWYGRSFDTPKTDGKRLFLYFGAVSYRSKIYLNGEKIASHEGGFTPFQVEITDKVKQKDNFLVVKVNNTRTTDAIPAMSFDWWNYGGITRDVMLVSVPQSYIKDHFIQLDKVQSNLIRAKVTLSEAKPGINVQVAIPELGIRQNMTTDANGIAQATIKTKKLQRWSPDAPKLYDVTITSESDQLNEQIGFRNLYVKGEDIYLNDQPIFLRSISFHEEIPQRRGRAFSEADATMLLSEAKELGANMIRLAHYPQNEYTVRLAERMGFLLWEEIPIWQGIDFKNTATREKAGRMIKEMVMRDKNRCSVAFWGIANETATSAPRNEFLKHMKQCCLDIDSTRLITAAFDLVRFNRESRNFEMNDSIINILDMVAINKYMGWYH…
UNC05_C402756_1_gene2	Bacteroides_species_2	Mini-Loop_1	KNLRRTFTVLFAAAFSMQVLAQREDKLINQDWSFRFSHQVNASAARRVDLPHTWNAQDALSGKHDYKRGIGNYTKKIFIRPEWQGKRLFLRFEGANCVSNVFVNGKHIGEHRGGYGAFVFEITDKVEYGKENALLVRVNNGEQLDVMPLVGDFNFYGGIYRDVHLLLTDNLCISPLDYASSGVYLIQQQVTDKQATICARVNLSNGTGELRKVVLRLQVNDGKKTVYETEKEVSMIPHTDVQVEDIGFILKNPRLWNGMQDPFMYQAVLTLIKDGKELDKVEQPLGLRYYVTDPDKGFFLNGKHLPLHGVCRHQEKAEVGNALCPVHHEEDTRIMLDMGVNAVRLAHYPQATYMYDLMDKHGIVTWAEIPFVGPGGYADKGFVDQPSFRENGKEQLKEM…
UNC05_C408324_1_gene1	Bacteroides_intestinalis_1	Loop_2	MHVAFTTLTRKAFLILASLAFFTPYVPAQRMMKTINDGWDFRKDGEAQWRSVNLPHTFNLDAYSQRNYYQGKGEYRKKLSLAEIDPAKRYYLKIDAASKAANVKVNGQVAGNHAGGYSAFILDVTGLIRKENEIEIIVDNARRDITPLWADFTFWGGIYRDVWLISTPEQHFNMANYGSTGVFLSTPVANDREGVVQIKAEVTNDASSKVRLKMRNCIYDAQGKLLQTKIQPFSLKAGETATVECRSDVIANPQLWTPEMPALYCVTTTIVNVKNGDILDEVSNKVGFRWFSFDSGKGFSLNGKPYKLRGVNRHQDQAPVGVAIDDEVNRRDIRQMKEIGCNFIRISHYPQDDALLDACDELGLLAWEEIPIVNMVPDTPGYEDNCETNLVEMIRQHYN…
UNC05_C409838_1_gene5	Bacteroides_thetaiotaomicron_2	Mini-Loop_1	MRTPIMSCCRLMAAVLFLFCSMPLFAQRQDILLNDNWKFRFSHQVQKGSEIRVDLPHTWNAQDALSGKIDYKRGIGNYEKKLFIRPEWQGKRLFLRFEGVNSIADVFINRRHIGEHRGGYGAFVFEITGEVNYGKENSILVRVNNGEQLDVMPLVGDFNFYGGIYRDVHLLITDEACISPLNYASPGVRLIQDSVSHQYAKVRAVVDLANGNNAGQEVELGVRLLDGQKVVAQQKQTLTLAGNAALQQELTFEINNPHLWNGRQDPFLYQAEVSLSRGGQLVDCVTQPLGLRYYRIDPDKGFFLNGKHLPLHGVCRHQDRSEVGNALRPQHHEEDVALMLEMGVNAVRLAHYPQATYFYDLMDKNGIIVWAEIPFIGPGGYDDKGFVNLPSFRANGKEQ…
UNC05_C410342_1_gene5	Gemmiger_formicilis_1	No_Loop	MSKTILLNQNWIFSKEGHDEPVTLPHTWNAIDGQDGGNDYYRGTCCYTTVLPDIVLPENGRAVLQFDAVAMTAEVYLNEQKLAEHKGGYSAFCVDITDALRNGSNLLRVNVDNSDNDTIYPQKADFTFYGGIYRDVTLHVVPAAHFALAENGAVPIKVTPIVTDLDARRCEVTVEAAVVGAESVTFTLDGQQTSVAAKDGTARAVFTLEHARLWDGLDDPYLYTVTARLDNGETETARFGCRKFEIDPQKGFILNGRPYPLRGVSRHQDRKGAGVAITKEMMEEDMALILEMGANTIRLAHYQHAQAFYDLCDEKGVVIWAEIPYITMHMHNGRANTLTQMEELIVQNYNHPCIAVWGLSNEITAASAVNEELLENHRALNELAHRLDPTRPTTMANVF…
UNC05_C411460_1_gene7	Bacteroides_cellulosilyticus_2	No_Loop	MKNYTLFLWIALLMLGISGTIGAREVASFNDGWEFKKGPFSKEALQAVQKWNSDWQEVSIPHTWNADDMQKQASAFYEGVGYYRKKFTFPENMEGKRIFLRFEGVGSYAEVYINGYLAGTHKGAYSAFACEISSQVKFGKENEIIVKADNSSRPDVIPTNHILFGVYGGIYRPVWLVVTETCSIIANDCASPGVYITQKNVSKKSAEVTVKVKVDNATLAPAPLELENAIYDKNGKLVKKHSQNFELTPQGVQNYSSHFRLNNPHLWQGREDPYLYKVVSRLMQNGRVIDEVIQPLGIRKYEIVAGKGFFLNGKKYPMLGVTRHQDWWGLGSALTNKEHDFDLAQIMDIGATTVRFAHYQQSDYIYSRCDTLGLVIWAEIPFVNRVSGQEWDNAHQQMR…
UNC05_C411498_1_gene3	Gemmiger_formicilis_3	Mini-Loop_1	MYPQSNSARSVRDLSGVWDFRFNADEPWQPIAVPASYNDQSPDPEFRRHYGMAYYRTTFTVPEGARRVLRFDAVTHNAVVRLNGQEIASHRGGFLPFEADITALAQPGETVTLDVEVDNRIGHSSLPVGNEGGTAFFGSDNAGIPAVEAGKARQQAQGINLPNFDFFNYAGITRPVHLYTTPAAYIRDVTVVADMTGTLRYTVDTVGEGSVKVEILDAEGCVVACADGAAGTVQVENARLWQPRPGTPYLYTALVKFGKDEYRQKFGFRSVEVSGHKFLINGAPFYFKGPCKHEDSAFRGRGYDACVTVTDLKLYEWLNANCLRMSHYPYAEEVYDLCDRLGIVVIDETPAVGIGAGAACDPYQTFPLKAYHSAVLRAMIERDKNHPCVVLWSLGNEPD…
UNC05_scaffold10561_1_gene1	Faecalibacterium_prausnitzii_4	Loop_1	EEIYQMADEEGFLIIDEVPAVGFMQSTANFLAANQGNGRQQGFFEKETTPALLKNHKAALTDMIDRDKNHPSVIAWSLLNEPQCTSAGTEEYFKPLFELARRLDPQKRPRTYTVLMTSLPDTSKGQRFADFVSLNRYYGWYVLGGAGLADAEAAFHHEMDGWAKVLHGRPLIFTEYGTDNLSGAHKLPSVMWSAEYQNEYLEMTHAVFDHYDFVQGELVWNFADFQTTEGILRVDGNKKGIFTRQRQPKDAAYLFRERWTALPVDFKKRKK*
UNC05_scaffold16738_2_gene2	Bacteroides_sp_Marseille_P8574_2	NTL	MKTLLKNSLTFLLMLMPVLAFAQQAPQIMNVSARQMTSLDGQWKTIVDPFENGYYDYRLKPYDGGYAQDKTYSDKTKLQEYDFETDKLLFVPGDWNTQRPQLYYYEGTVWYRKHFEYSLQPGKRLFLNFGAVNYEAIVWLNGKRLGRHIGGFTPFNFEITNLLKEGTNSLVVKVDNKRLPEAVPTVNADWWNFGGITRPVTLIEMPATYIRDYYVQLAKDDKNMIEGWVQLEGSDKEQKITLDIPELKVKKEVTTDANGYASFLIKSKPILWTPENPKLYAVNLASETDKVSDEIGFRTIRTEGIKILLNDKEIFCRGISIHEETPYYSGRAYSKDHAHTLLSWAKELGCNFVRLAHYPHNEEMVREAERMGFLVWSEIPVYWTIHWENKDTYQNAEQQ…
UNC05_scaffold195_2_gene3	Bacteroides_uniformis_3	No_Loop	ESVLEIRVSNAQTMDIAPICGDFNMFGGLYRGVELLVTEDVCIEPAYYASSGVFFTQSDVSEKKAHLKIEALLSARETTVTGCEVEFQLYDKEKLLCRVASAEVGEDKKVVMDMVLERPHLWDGVKDPYLYKGVVILRKDGKEIDRREEEIGFRYFHADAEKGFFLNGKPYRLNGVNRHQDRAERASAFYPQDHDEDLDLMQEMGCNAVRLCHYPQAKYMHQQMDKRGLVAWVEIPFVNVYVNNPAYDENLRLQLKELILQNYNHPCILFWGLFNEINSGWLDRPSRMAAELHALARQLDSSRPTMGASNQDDDFNGFTDLIAFNKYFGWYGDNMDDMGRWIDREHAAHPERKMGISEYGAGACVFQQEDSLRHPEPWGQWHPENWQTYYHVENWKQLQ…
UNC05_scaffold23349_3_gene1	Faecalibacterium_prausnitzii_5	Mini-Loop_1	LLTVACDNRVNHSTLPVGNEDGQLAFFGSDNAGIPSVEAAKRAAAPQNRPNFDFFNYAGIHRPVVLYTTPKEYIEDVTIVPAVDGTVQYAVKTTGSAPVRVTVLDADGNAVASAESAEGTITIPEVHLWEPRPGTPYLYTLHATCGADVYDQTFGVRSIEVRGTQVLLNGKPLYFKGFCKHEDFTAHGRGFDPVLNVKDVNLIHWANANAVRTSHYPYAEEFYDLCDREGILVMDETPAVGIGGGAAVNPYKEYPLAEHHRQVLAEMIHRDKNHPCVVLWSLGNEPDLEHFPQDAYDYWHPLYELAHQLDPQDRPVTLVCCQNDYTKDITTRTMDIVCINRYYGWYNLSGDMDAACYGLNQELDFWAEQHKPVMMSEYGADTVAGLHTAGAEMFSEEFQ…
UNC05_scaffold23839_1_gene2	Clostridium_species	Mini-Loop_1	MDFPFVLPYNKRNYSPQGKRRTTMLYPIMNRSRSLIDLGGIWHFQLGDETEPEDTWSAPQEMELIAVPASYNDQKDDPSYRNHYGWAYYERTMELPALLCGSNGQRQVLRFDAVTHVAKVYINGKLIMTHKGGFLPFEVEITDLIPEDGHLTIGVAVDNRISHSTLPIGNEGNIAFFGSDNPGIPSVEAAKLRRKKQNLPNFDFFNFAGINRPVRIYSTPASYIRDITLVPSIEGDTGVLNYEILTDGMDSDAPVTLKIIDAESNCKAEATGRKGELRIPQVHLWQPYPGTPYLYKAEVHYGEDCYTEEFGFRTVEVKGTQFLINGEPFYFKGFSKHEDSFFRGRGLDLCLDVKDINLLHWIHANSFRTSHYPYAEEIYRLCDREGIVIIDETPAVGIG…
UNC05_scaffold24500_3_gene8	Gemmiger_formicilis_2	FMN	MRSTTKLMKNWQFTGPDGKTTAVDLPHTWNNIDGQDGGNDYWRGTCIYKTQFTAPAFDKDTQQVWLQFEGVNASAKVMLNGVEVARHDGGYSTFRADVTALLADSNELIVEADNSKNDRVYPQKADFTFYGGIYRDVSLLVVNRNHIALDYLGGPGVQITPTVNGANADIEVKTWMEGDGEVEFLIYDAAGAEVLTGKGRDTTVTLEHPHLWDGVRDPYLYTCAVRLVLNGEVQDEVRQRFGVRSFSVDPKRGFFLNGRPYPLHGVSRHQDRKGLGNAITREMHDEDMQLIKELGANTIRLAHYQHDQYFYDLCDEAGMVVWAEIPYISEHMSNGRENTISQMKELIVQNYNHACIVCWGVSNEITISTKDNRDMRDNHHVLNDLCHEMDKTRLTTLAC…
UNC05_scaffold25088_2_gene1	Faecalibacterium_prausnitzii_3	No_Loop	AEGRTAAKGEGENAFLHLDAPHLWNGVKDPYLYTCVVRLLQDGQPVDEVTTKVGLRSFSVDPKKGFFLNGKPYPLHGVSRHQDRKGLGNAITREMHDEDMALIRELGANTVRLAHYQHDQYFYDLCDQYGMVVWAEIPYISEHLPNGRENTISQMKELIHQNYNHPSIVCWGVSNEITISTKDKADMLDNHRVLNELCHKMDPTRLTTLACYAMCGPFNPVAHITDLVSWNLYLGWYVPGLFLNDLWMNFFHLVYPNRPLGFSEYGAEGMPNLHSAHPRRGDHTEEYQAKYHEYMLKCFDRHPWLWATHVWNMFDFAADARDQGGEPGMNHKGLVTFDRKTKKDSFYLYKAWWSEENFVHICSKRFTDRTEKEIEVKVYSNQNTVALYADGKKLAEQTG…
UNC05_scaffold27064_1_gene2	Bacteroides_species_1	Mini-Loop_2	MKAPRILLSLLFSSLLLQAHALIPTDRKQRLTEHWEFIRQDMGSIWEVMRPITGAGKPETVPLWQKVTLPHCFNAEDAVDPDVNYYQGPGWYRTMLNIENPYTNGRTCLEFEGAGQKTEVYVYTTRIASHVGGYDEWKADITEAVEAFRRTPLCRERFGGKIPIAIRCDNSRDTEMIPSDMSDFNLYGGLYRYVNLVYTPAVHFEQIRIEATTDEKGKQGSISIDIAFGGLSGKEKKAKEFSLRVFSPEGKEVNSISSELTEISSYQISLKRPQLWSPHSPALYTCVAELIDNGDTLRTTQHFGFRHFRFEEKGPFYLNGERLLLRGTHRHEDHAGVGAALTEEMMRTEMQQIKEMGANFIRLGHYQQSGIILRLCDELGLLVWEEIPWCRGGLGGESY…
UNC05_scaffold27064_1_gene4	Bacteroides_uniformis_2	Loop_2	MEREKNTLPQKACHWMAAVIISLFVLPPVHAQRQTQTINDSWKFLKGECTAAADSAFDDSKWTSIHLPHTWNTDAYTEKDYYRGTGWYRRQLTLPQGWKEKQIILRLDAAGKSATIYINGKNVGEHAGGYTACSFNITPFLSFDTPNTLAVCVDNARQDIAPISGDFTFFGGIYRDVWLTAVPNQHFNLTNHGSDGLFISTPQVSEEQATLSIRGEVKNDAPEKATLELTHTIYRPDGTLLQTLKKNIQLKAGETYAFSNETTPVLKPELWTPETPRLYRVETTLRNRKTKTLLDQSNHYTAFRWFRFDGDEGFFLNGKPYKLRGICRHQDQKPIGPALTDEMHRRDFLLMKEMGANFIRISHYPQDDALLEMCDKLGMLAWEEIPIIDIVPDTPGYGD…
UNC05_scaffold28256_1_gene4	Bacteroides_sp_AR29	Loop_2	LSTMYPVVNAGRVVQSFNDGWYYVAYNDNRFQKVRCHEEGWEQVHLPHTWNTDAYSTRNYRRASSWYKKEFRTDAAQMRDKQLYLKFDAVNSLADVYLNGELLTTHKGGYSAFTVDITDKVRTDAPNLLMVHVNNQNDRIPPLSGDFTIFGGIYRNVWLISAAKQHISLTDYASTGIYVDLPSVSEDRAEISVRGTLVNRDVRRAVLKLDVEVLDTDGKTVAQSLRSVRIDADGAFAFEERLQLEKPQLWSPDSPYLYSVKVSLKDVRGKVLKDETRVPLGVRWFSVDAQEGFKLNGEPLKLMGACRHQDQMPMGIALSDEMHRRDMQLLKDMGVNFVRLAHYPQDDAVLRACDELGMLVWEEIPVVDLIALGDEFRANATSALREMIRQHYNHPSVIM…
UNC05_scaffold30747_1_gene1	Bacteroides_cellulosilyticus_3	No_Loop	LGWILFLITICNGQYVGAQELLTNVYGRQYTFLNGKWNVIIDPYQQGRRTSIYKNRPLRNKADFKEYEFEGGLRLNVPSDWNSQLPELKYYEGTVWYARKFKVNKNQDENLFLYFGAVSYRCRVYLNGKEIGSHEGGFTPFQFNITDLIIEGENFLAVEVNNTRTVDAIPALSFDWWNYGGITRDVMLVHTPKVYISNYFIQLDKYKPDYIHAILQLSERKAGQKVRIEIPELKIASEVQTDGQGIAKTSFRAKNLERWSPQKPKLYQVTVSSATDHVKENIGFRNLSVKGTKIYLNDAPIFMKGISFHEEIAQRQGRAFSEQDAVALLSEAKELGANLVRLAHYPQNEYIVRLAEKMGIMLWEEIPIWQGIDFKNAGTRMKAQRMYTEMVMRDRNRCA…
UNC05_scaffold31113_2_gene5	Bacteroides_intestinalis_2	Mini-Loop_2	MSCFVAGTFAKVPVTGNKIRLTDNWEFLRQDVGNIWELVRPIKKGQPEEQPIWTKVTLPHCFNAEDAVDPDLNYYQGPGWYKTRLKLDNPYPDGRMVLEFEGAGQKTDVYVYMTKVGSHVGGYDSWNVDITDAVRAFLASKDAERFGGEIPLSIRCDNTRDAEMIPSDLSDFNLYGGIYRYLNLVYLPEVSVAFLRIEPALDAKLKKGTLKVSGTFYNPADVREALVEVTVKNAKGEAVSTRTLDKITPLGDLDMLDIQIDKPQLWDVDHPVLYTCEVTVTANGQKMTASERFGFRSFEFIDKGPFMLNGKRLLLRGTHRHEDHAGVAAAMTEEQMIQEMKMMKEMGVNFIRLGHYQQSEIILNLCDELGILVWEEIPWCRGGVGNETYRGQAKRMLTN…
UNC05_scaffold31183_3_gene20	Akkermansia_muciniphila	Mini-Loop_2	MNIRIHSFNVSCVGLCCVLGSFFAADAREVYPLNGSWDFSFNGKPAEKVTVPHTWNAEDAANGAQGKREDAKSVNSDAYRRGPAVYSRTLPVEPRPGKRYFIRGGGASIVSEVSVNGKPAGSHEGAFTAFCYEITPLLKKGSNTISVLVDNTQRNHIAPQRGDFSMFGGLYRPIELIETDGVCIDPLFYASPGVFITTKSLSKSKAEVEVKTLLNSDGKAGDVDVAVEILDMKGRKVAGKTVKAAAGEKNRLEVPVTLAIANPILWNGVKNPYLYQVKTSIRTADGQTDELVQPLGLRTVSVNPKEGFVLNGKTMQIKGVSRHQDMKGKGWALSPEDEARDIRLIADMGADGVRTGHYPASTNIYDLCDKAGLIVWSEVPNVNLVWDTPEFRENNRLQA…
UNC05_scaffold31204_1_gene7	Bacteroides_cellulosilyticus_1	Loop_2	MRKEKKYRIGTYLILIPAILFLFPKVYAQHESKTINDSWKFYQGECKAAASATYDDSAWNSIHLPHTWNTDAYTEKKYYQGTGWYRRTLTLPQNWQTKQVFLKLDAASKAATIYMNGRKIGEHNGGYTACTFDITPFCSFDAPNSLAIHVDNARQDIPPISADFTFFGGIYRDVWLTAVPKQHFHLTNYGSEGIFISTPQVSEEKGTILIRGEIKNDAKQKASLELEHIIYNPDGSIAQTQKQSIQIKGGELYSFRTETAPILSPRLWAPEAPHLYRVESILRDKKTKAILDHSNHHTGFRWFSFDGKTGFSLNGKPYKLRGICRHQDQKPIGVALTDEMHRRDMKLMKEMGANFIRISHYPQDDALLEMCDKLGMLAWEEIPIIDIVPNTPGYAENCE…
UNC05_scaffold7600_5_gene5	Faecalibacterium_prausnitzii_1	FMN	MREIISLNENWTLSFPKGERPTEQVTLPHTWNAVDGMDGNGSYLRTTGVYTRTFTQPKQPLAGGRTYVEVLAAALAATVKVNGQVATTHEGGFSIFRADVTDLCHEGDNELTIEVSNEDTPSMYPASADFTFYGGLYRGVNLISVPGTHFDLDYFGGPGIKVTPKPTEDGGATFEIESWVTNGEEAYTVMYSIEDCYGNEVASGVRPCDSTKVTLYVPDAQLWSMDEPNLYTVTARLQKNNETFDEIYANVGVRSYTVTPNDGFSINGVPTPLRGVARHQDRLYKGNALTAEDHYEDAMLIKELGANTIRLAHYQHSQDFYDACDELGFAVWAEIPFISVFKKDPSAHQNCRHQMTELIIQNYNHPSIMFWGLSNEILIGGICQELVDNHHDLQKLVRE…

## Sheet: Normalized_Gene_Counts
Donor_ID	Gene_ID	Gene_name	Loop_Class	Length_Corrected_Count
H1	UNC01_scaffold3265_1_gene1	Bacteroides_ovatus_1	Loop_2	1.8147
H1	UNC01_scaffold4615_2_gene6	Firmicutes_bacterium_1	FMN	2.88967
H1	UNC01_scaffold13808_2_gene22	Firmicutes_bacterium_2	No_Loop	2.68514
H1	UNC01_scaffold3870_1_gene3	Roseburia_intestinalis	Mini-Loop_1	2.22852
H1	UNC01_scaffold14415_1_gene11	Ruminococcus_gnavus_1	FMN	2.53109
H1	UNC01_C243426_1_gene1	Ruminococcus_gnavus_3	FMN	2.92201
H2	UNC02_scaffold28465_1_gene3	Bacteroides_sp_AR29	Loop_2	2.00305
H2	UNC02_scaffold30949_2_gene2	Bacteroides_species_2	Mini-Loop_1	2.28756
H2	UNC02_scaffold34357_3_gene5	Bacteroides_species_4	No_Loop	2.32244
H2	UNC02_scaffold24545_1_gene2	Bacteroides_uniformis_1	Loop_2	1.91958
H2	UNC02_C431632_1_gene1	Bacteroides_uniformis_3	No_Loop	2.2283
H2	UNC02_scaffold31897_2_gene4	Bacteroides_uniformis_4	No_Loop	2.05833
H2	UNC02_scaffold28035_2_gene4	Clostridia_species	No_Loop	2.1807
H2	UNC02_scaffold32995_1_gene2	Clostridium_species	Mini-Loop_1	2.30032
H2	UNC02_scaffold22465_2_gene3	Faecalibacterium_prausnitzii_5	Mini-Loop_1	2.44165
H2	UNC02_scaffold34589_1_gene7	Faecalibacterium_species	No_Loop	2.38863
H2	UNC02_C432014_1_gene3	Firmicutes_species	Loop_1	2.23457
H2	UNC02_scaffold23431_4_gene5	Mediterraneibacter_gnavus	No_Loop	2.14211
H2	UNC02_scaffold30807_1_gene4	Roseburia_inulinivorans	FMN	2.00813
H2	UNC02_scaffold700_1_gene1	Ruminococcus_gnavus_1	FMN	2.12949
H2	UNC02_scaffold25810_1_gene4	Ruminococcus_gnavus_3	FMN	2.4586
H2	UNC02_scaffold32656_2_gene1	Ruminococcus_gnavus_4	Loop_1	1.95706
H2	UNC02_C401859_1_gene1	Subdoligranulum_species_1	FMN	1.99926
H3	UNC03_scaffold44209_4_gene16	Akkermansia_muciniphila	Mini-Loop_2	2.05676
H3	UNC03_C701102_1_gene5	Bacteroides_sp_Marseille_P8574_1	Loop_2	1.88887
H3	UNC03_scaffold30589_3_gene3	Bacteroides_sp_Marseille_P8574_2	NTL	2.09272
H3	UNC03_C681648_1_gene1	Bacteroides_species_2	Mini-Loop_1	2.30806
H3	UNC03_scaffold46409_2_gene1	Bacteroides_species_4	No_Loop	2.07964
H3	UNC03_scaffold19248_2_gene4	Bacteroides_uniformis_4	No_Loop	2.09779
H3	UNC03_scaffold42603_1_gene1	Blautia_species	NTL	2.52934
H3	UNC03_C699652_1_gene4	Faecalibacterium_prausnitzii_1	FMN	2.78406
H3	UNC03_scaffold356_7_gene3	Faecalibacterium_prausnitzii_4	Loop_1	2.65309
H3	UNC03_scaffold9799_3_gene3	Faecalibacterium_prausnitzii_5	Mini-Loop_1	2.94573
H3	UNC03_scaffold43778_3_gene15	Gemmiger_formicilis_1	No_Loop	2.12683
H3	UNC03_scaffold36918_2_gene20	Subdoligranulum_sp_APC924_74_1	FMN	2.05795
H4	UNC05_scaffold31183_3_gene20	Akkermansia_muciniphila	Mini-Loop_2	2.2797
H4	UNC05_scaffold31204_1_gene7	Bacteroides_cellulosilyticus_1	Loop_2	2.40791
H4	UNC05_C411460_1_gene7	Bacteroides_cellulosilyticus_2	No_Loop	2.48524
H4	UNC05_scaffold30747_1_gene1	Bacteroides_cellulosilyticus_3	No_Loop	2.2519
H4	UNC05_C408324_1_gene1	Bacteroides_intestinalis_1	Loop_2	2.28124
H4	UNC05_scaffold31113_2_gene5	Bacteroides_intestinalis_2	Mini-Loop_2	2.3892
H4	UNC05_scaffold28256_1_gene4	Bacteroides_sp_AR29	Loop_2	2.04731
H4	UNC05_scaffold16738_2_gene2	Bacteroides_sp_Marseille_P8574_2	NTL	2.3001
H4	UNC05_scaffold27064_1_gene2	Bacteroides_species_1	Mini-Loop_2	2.10063
H4	UNC05_C402756_1_gene2	Bacteroides_species_2	Mini-Loop_1	2.4254
H4	UNC05_C397278_1_gene1	Bacteroides_thetaiotaomicron_1	No_Loop	2.25372
H4	UNC05_C409838_1_gene5	Bacteroides_thetaiotaomicron_2	Mini-Loop_1	2.15884
H4	UNC05_scaffold27064_1_gene4	Bacteroides_uniformis_2	Loop_2	2.03673
H4	UNC05_scaffold195_2_gene3	Bacteroides_uniformis_3	No_Loop	2.55055
H4	UNC05_C399362_1_gene2	Bacteroides_uniformis_4	No_Loop	2.58873
H4	UNC05_scaffold23839_1_gene2	Clostridium_species	Mini-Loop_1	1.9813
H4	UNC05_scaffold7600_5_gene5	Faecalibacterium_prausnitzii_1	FMN	2.2982
H4	UNC05_scaffold25088_2_gene1	Faecalibacterium_prausnitzii_3	No_Loop	2.13394
H4	UNC05_scaffold10561_1_gene1	Faecalibacterium_prausnitzii_4	Loop_1	2.13934
H4	UNC05_scaffold23349_3_gene1	Faecalibacterium_prausnitzii_5	Mini-Loop_1	2.1834
H4	UNC05_C410342_1_gene5	Gemmiger_formicilis_1	No_Loop	2.17354
H4	UNC05_scaffold24500_3_gene8	Gemmiger_formicilis_2	FMN	2.20941
H4	UNC05_C411498_1_gene3	Gemmiger_formicilis_3	Mini-Loop_1	2.28434
T1	MR01_scaffold12696_4_gene2	Bacteroides_ovatus_1	Loop_2	2.0799
T1	MR01_scaffold36647_1_gene2	Bacteroides_ovatus_2	Mini-Loop_1	2.08337
T1	MR01_scaffold4956_1_gene12	Bacteroides_ovatus_3	No_Loop	2.41322
T1	MR01_C546382_1_gene16	Bacteroides_sp_AF32_8BH	Loop_2	2.20118
T1	MR01_scaffold28650_1_gene2	Bacteroides_sp_AR29	Loop_2	2.00138
T1	MR01_scaffold16223_1_gene2	Bacteroides_species_2	Mini-Loop_1	2.21808
T1	MR01_C542022_1_gene4	Bacteroides_species_3	Loop_2	2.02821
T1	MR01_scaffold41617_4_gene4	Bacteroides_species_4	No_Loop	2.26045
T1	MR01_scaffold36728_1_gene1	Bacteroides_species_5	No_Loop	2.19077
T1	MR01_C441785_1_gene1	Bacteroides_thetaiotaomicron_1	No_Loop	1.7356
T1	MR01_scaffold42212_2_gene4	Bacteroides_uniformis_3	No_Loop	2.29649
T1	MR01_scaffold37950_2_gene4	Bacteroides_uniformis_4	No_Loop	2.22678
T1	MR01_scaffold41733_1_gene4	Bacteroides_xylanisolvens	Mini-Loop_2	1.87264
T1	MR01_C478019_1_gene1	Blautia_species	NTL	2.03561
T1	MR01_C536204_1_gene2	Faecalibacterium_prausnitzii_1	FMN	2.52172
T1	MR01_scaffold25981_4_gene12	Faecalibacterium_prausnitzii_2	No_Loop	2.47886
T1	MR01_scaffold17580_2_gene27	Faecalibacterium_prausnitzii_3	No_Loop	3.00361
T1	MR01_scaffold31123_3_gene3	Faecalibacterium_prausnitzii_4	Loop_1	2.29529
T1	MR01_scaffold41261_2_gene2	Faecalibacterium_prausnitzii_5	Mini-Loop_1	2.02916
T1	MR01_scaffold41671_2_gene3	Ruminococcus_gnavus_1	FMN	2.07226
T1	MR01_scaffold35038_1_gene1	Ruminococcus_gnavus_2	No_Loop	2.06611
T2	MR02_C290509_1_gene1	Bacteroides_caccae	No_Loop	2.02843
T2	MR02_scaffold16998_2_gene4	Bacteroides_eggerthii	Loop_2	1.99026
T2	MR02_scaffold175_3_gene8	Bacteroides_ovatus_2	Mini-Loop_1	2.61192
T2	MR02_scaffold4248_2_gene2	Bacteroides_ovatus_3	No_Loop	3.01994
T2	MR02_scaffold1297_1_gene6	Bacteroides_sp_3_1_23	Mini-Loop_2	2.48918
T2	MR02_scaffold12087_1_gene1	Bacteroides_sp_AF32_8BH	Loop_2	2.44655
T2	MR02_scaffold771_7_gene8	Bacteroides_sp_Marseille_P8574_2	NTL	2.49829
T2	MR02_scaffold514_1_gene2	Bacteroides_species_2	Mini-Loop_1	2.6894
T2	MR02_scaffold5069_4_gene1	Bacteroides_species_5	No_Loop	2.56569
T2	MR02_scaffold15827_1_gene1	Bacteroides_thetaiotaomicron_1	No_Loop	1.79979
T2	MR02_scaffold804_10_gene2	Bacteroides_thetaiotaomicron_2	Mini-Loop_1	2.45086
T2	MR02_scaffold55_15_gene10	Bacteroides_uniformis_3	No_Loop	2.54037
T2	MR02_scaffold227_6_gene1	Bacteroides_uniformis_4	No_Loop	2.52874
T2	MR02_scaffold16988_1_gene11	Bacteroides_xylanisolvens	Mini-Loop_2	2.74161
T2	MR02_scaffold15870_2_gene2	Gemmiger_formicilis_1	No_Loop	1.95111
T2	MR02_scaffold16464_1_gene23	Gemmiger_formicilis_2	FMN	2.14364
T2	MR02_scaffold15840_1_gene2	Oscillospiraceae_species	No_Loop	1.79083
T2	MR02_scaffold4538_1_gene6	Subdoligranulum_species_1	FMN	2.27812
T2	MR02_scaffold15111_2_gene1	Subdoligranulum_species_2	No_Loop	1.94888
T3	MR03_C173607_1_gene3	Bacteria_unclassified	FMN	2.36162
T3	MR03_scaffold12459_10_gene4	Clostridium_sp_C105KSO14	Mini-Loop_1	2.58377
T3	MR03_C173439_1_gene1	Enterocloster_clostridioformis	Loop_1	2.48326
T3	MR03_scaffold14926_1_gene2	Eubacteriales_bacterium_VE202_06	Loop_1	2.26077
T3	MR03_scaffold13266_2_gene10	Eubacteriales_species_1	FMN	1.96247
T3	MR03_scaffold13877_1_gene17	Eubacteriales_species_2	NTL	2.16319
T3	MR03_scaffold12962_6_gene29	Lachnospiraceae_species	FMN	2.16581
T3	MR03_scaffold6087_1_gene1	Roseburia_intestinalis	Mini-Loop_1	2.15532
T3	MR03_scaffold11439_1_gene2	Roseburia_inulinivorans	FMN	1.98351
T3	MR03_scaffold13590_2_gene38	Ruminococcus_gnavus_1	FMN	2.58213
T3	MR03_scaffold6334_1_gene23	Ruminococcus_gnavus_3	FMN	2.82904
T3	MR03_scaffold1310_6_gene15	Ruminococcus_gnavus_4	Loop_1	2.48822
T3	MR03_scaffold1035_3_gene3	Subdoligranulum_species_1	FMN	2.24124
T4	MR05_scaffold18109_1_gene4	Blautia_species	NTL	2.82912
T4	MR05_scaffold8326_1_gene1	Erysipelatoclostridium_saccharogumia	No_Loop	1.63515
T4	MR05_scaffold2875_7_gene2	Faecalibacterium_prausnitzii_1	FMN	2.43892
T4	MR05_scaffold15397_1_gene1	Faecalibacterium_prausnitzii_2	No_Loop	1.75232
T4	MR05_scaffold134_1_gene17	Faecalibacterium_prausnitzii_3	No_Loop	2.09393
T4	MR05_scaffold18581_4_gene6	Faecalibacterium_prausnitzii_4	Loop_1	2.33596
T4	MR05_scaffold12117_1_gene2	Faecalibacterium_prausnitzii_5	Mini-Loop_1	1.96119
T4	MR05_C266153_1_gene1	Gemmiger_formicilis_1	No_Loop	2.2805
T4	MR05_scaffold18590_1_gene3	Gemmiger_formicilis_2	FMN	2.24925
T4	MR05_scaffold18227_2_gene3	Gemmiger_formicilis_3	Mini-Loop_1	2.23847
T4	MR05_scaffold16287_2_gene4	Mediterraneibacter_gnavus	No_Loop	2.05335
T4	MR05_C266669_1_gene2	Ruminococcus_gnavus_1	FMN	1.94051
T4	MR05_scaffold15791_1_gene13	Subdoligranulum_sp_APC924_74_1	FMN	3.0719
T4	MR05_scaffold987_5_gene7	Subdoligranulum_sp_APC924_74_2	No_Loop	3.06302
T4	MR05_scaffold987_5_gene2	Subdoligranulum_sp_APC924_74_3	FMN	3.25703
T5	MR07_C152726_1_gene3	Bacteria_unclassified	FMN	2.52593
T5	MR07_scaffold12178_2_gene13	Clostridium_sp_C105KSO14	Mini-Loop_1	2.71823
T5	MR07_scaffold11320_3_gene3	Firmicutes_bacterium_2	No_Loop	2.46444

## Sheet: Representative_Genes
cluster	Gene_Length	Gene_ID	stat	Gene_name	GUS_Class	Gene_Sequence
Cluster 22	745	MR01_C536204_1_gene2	*	Faecalibacterium_prausnitzii_1	FMN	MREIISLNENWTLSFPKGERPTEQVTLPHTWNAVDGMDGNGSYLRTTGVYTRTFTQPKQPLAGGRTYVEVLAAALAATVKVNGQVATTHEGGFSIFRADVTDLCHEGDNELTIEVSNEDTPSMYPASADFTFYGGLYRGVNLISVPGTHFDLDYFGGPGIKVTPKPTEDGGATFEIESWVTNGEEAYTVMYSIEDCYGNEVASGVRPCDSTKVTLYVPDAQLWSMDEPNLYTVTARLQKNNETFDEIYANVGVRSYTVTPNDGFSINGVPTPLRGVARHQDRLYKGNALTAEDHYEDAMLIKELGANTIRLAHYQHSQDFYDACDELGFAVWAEIPFISVFKKDPSAHQNCRHQMTELIIQNYNHPSIMFWGLSNEILIGGICQELVDNHHDLQKLVRE…
Cluster 9	856	MR01_C542022_1_gene4	*	Bacteroides_species_3	Loop_2	MQYKVLFKRCLLAIVVMFVVTSLQAQREMKTINDNWEFRKSIDESWESVNLPHTFNIDAYQQRNYYQGKGFYRRTLVLPEIVAERRYYMKIDAASKAANIRVNGKEVGSHVGGYTACIVDITEYIRKENLIEITVDNGRKDITPISADFTFLGGIYRDVWLISTPKQHFNMSNMGSDGIFISTPVVNEKRGVLKVKCEVTNDSHESSILEVRSAIYSPQGKLLQTIKQKQKLKSGETYIFENTSGAIESPDLWSPETPSLYLVKTTLVDPKSGKLLDEKNHKVGFRWFTFDGSKGFFLNGKSYKLRGLNRHQDQAPAGVALDDEAHRRDIFLMKELGCNFIRISHFPQDDAILEMCDELGLLAWEEIPIINIVPNTPGYDDNCEYNLREMIRQHYNHSS…
Cluster 1	887	MR01_C546382_1_gene16	*	Bacteroides_sp_AF32_8BH	Loop_2	MYKVYRKIILACLLLIVAGTVCGQRVTQTINDGWKFSLFEGDASTADFDVSGWTDVSIPHTWNAKDAEDEIPGYFRGKGWYRKAVTVEELIVGQRVYLCFEGANQETNVFVNGKLVGNHKGGYSAFTFDVTDYVHTGRNLVAVSVDNSYNPDIAPLSADFTFFGGLYRDVYLVYTSPVQLSTTHYASSGVYLKTVGITDAQAEVCAKTFLSNALKSNQALILETEILDTDGNRVALSAKKVNVKAGEKNVAFEALMTIAQPKRWDVDSPYLYKVYSRLKNKKGEVLDCVVNPLGIREYHFDAEKGFFLNGKYRKLIGTSRHQDYKGMGNALRDEMHIRDIQLSKDMGSNFLRVAHYPQDPVVMQMCDKLGLLTSVEIPIVNAITQSRAFMDNCVEQATE…
Cluster 14	801	MR01_scaffold12696_4_gene2	*	Bacteroides_ovatus_1	Loop_2	MKKLFYIFILLFIVGWAQAQQRVVYTINDGWKFTKGSPFEAQLTGCDDSSWETVNIPHTWNDKDADDETPGFYRGPVWYRKQLFIDKSQEGRQAVIYFEGANQEVRFYLNGQFVGEHKGGYTRFCFDITPHLRYGQENLFAIYVNNVYNPNIPPLSADFTFFGGIYRDVYLQFMNPVHIATNDYASSGVYIRTPEVNNSAASVEITTLLTNDMSQATEIRVENIICDADGKEVKKTQAEVKLAAGETKTDISKKIKIDSPRLWDIDDPYRYMVYTRILDKRKGTLLDEVVNPLGLRWFKFDSEKGFFLNGKGRKLIGTARHQDYFQKGNALRDELHVQDVLLLKEMGGNYLRVSHYPQDPVIMEMCDKLGIVTSVEIPVVNAVTETEEFLHNSVEMAKE…
Cluster 37	679	MR01_scaffold16223_1_gene2	*	Bacteroides_species_2	Mini-Loop_1	MKNLRRTFTVLFAAAFSMQVLAQREDKLINQDWSFRFSHQVNASAARRVDLPHTWNAQDALGGKHDYKRGIGNYTKKIFIRPEWQGKRLFLRFEGANCVSNVFVNGKHIGEHRGGYGAFVFEITDKVEYGKENTLLVRVNNGEQLDVMPLVGDFNFYGGIYRDVHLLLTDNLCISPLDYASSGVYLIQQQVTDKQATICARVNLSNGTGELRKVVLRLQVNDGKKTVYETEKEVSMIPHTDVQVENIEFILKNPRLWNGMQDPFMYQAVLTLIKDGKELDKVEQPLGLRYYVTDPDKGFFLNGKHLPLHGVCRHQERAEVGNALCPVHHEEDTRIMLDMGVNAVRLAHYPQATYMYDLMDKHGIVTWAEIPFVGPGGYADKGFVDQPSFRENGKEQLKE…
Cluster 41	639	MR01_scaffold17580_2_gene27	*	Faecalibacterium_prausnitzii_3	No_Loop	MRSIAKLMKDWQFTGPNGVTTAVELPHTWNARDGQDGGNDYWRGCCTYCTRFAAPVYDPAQQQVWLQFEGVNASAAVLLNGQQLCTHDGGYSTFRAEVTELLQAENQLTVRVDNSVNDRVYPQKADFTFYGGIYRDVSLLVVNKNHIALGHFGDTGVKITPTLKEGSADIRVETLVEGSGTVTVELLDAEGRTAAKGEGENTFLHLDAPHLWNGVKDPYLYACVVRLLQDGKPVDEVTTKVGLRSFSVDPKKGFFLNGRPYPLHGVSRHQDRKGLGNAITREMHDEDMALIRELGANTVRLAHYQHDQYFYDLCDQYGMVVWAEIPYISEHLPNGRENTISQMKELIHQNYNHPSIVCWGVSNEITISTKDKADMLANHRVLNELCHKMDSTRLTTLAC…
Cluster 26	735	MR01_scaffold25981_4_gene12	*	Faecalibacterium_prausnitzii_2	No_Loop	MSKTILLNHSNWHFTKENTGIPTAIMGEAITLPHTWNAVDGQDGGNDYYRGTCWYTLALAKPTIPAGGKAVLQLDGAAMTAAVYLNGEKLAQHKGGYSTFRVDLTDHLQEENLLAISVDNSDNDTVYPQKADFTFYGGLYRDVTLHIVPAEHFALPDNGTPALKVTPIVTDLAAKTAEVTVEAAVVGAQSVTFALEGQALTAPVENGTATAVFTLDHAHLWDGIDDPFLYTVSAKLDNGEEASARFGCRKFEIDPQKGFFLNGRSYPLRGVSRHQDRKDAGIALTNEMMGEDMALILEIGANTIRLAHYQHAQHFYDLCDEKGLVIWAEIPYITMHMPNGRANTLTQMEELIIQNYNHPCIAVWGLSNEITAASAVNEDLLENHRLLNELAHKLDPTRK…
Cluster 6	883	MR01_scaffold28650_1_gene2	*	Bacteroides_sp_AR29	Loop_2	MKKIFLLILCLSTMYPVVNAGRVVQSFNDGWYYVAYNDNRFQKVRCHEEGWEQVHLPHTWNTDAYSTRNYRRASSWYKKEFRTDAAQMRDKQLYLKFDAVNSLADVYLKGELLTTHKGGYSAFTVDITDKVRTDAPNLLMVHVNNQNDRIPPLSGDFTIFGGIYRNVWLISAAKQHISLTDYASTGIYVDLPSVSEDRAEISVRGTLVNRDVRRAVLKLDVEVLDTDGKTVAQSLRSVRIDADGAFAFEERLQLEKPQLWSPDSPYLYSVKVSLKDVRGKVLKDETRVPLGVRWFSVDAQEGFKLNGEPLKLMGACRHQDQMPMGIALSDEMHRRDMQLLKDMGVNFVRLAHYPQDDAVLRACDELGMLVWEEIPVVDLIALGDEFRANATSALREMIR…
Cluster 49	608	MR01_scaffold31123_3_gene3	*	Faecalibacterium_prausnitzii_4	Loop_1	MNRSLLYPRATTTRRLIGLDGMWRFSFDPESKGVEAGWALDLPASVSMPVPTSFCDLFTDKASREYCGDFWYETSFFVPAEWSGWDIVLRFGSVTHRARVFVNGVEVAQHEGGFLPFDATVTNIVRYNQFNKLSVLANNELSETMLPAGTTRTLADGRKIAAPYFDFYNYAGIHRPVWLMALPKERVLDYSTRYRLTETGAEIDYTVSTNGSHPVTVELYDGTTRVAESSGTTGTLVVKNAKLWNVHAAYLYDLVIRIHEGSAVVDEYLDRIGIRTFEIRHGRFLLNGSPVYLRGFGRHEDADIRGRGLDLPTVKRDFELMKWIGANCFRTSHYPYAEEIYQMADEEGFLIIDEVPAVGFLQSTANFLAANQGNGRQQGFFEKETTPALLKNHKAALTD…
Cluster 20	747	MR01_scaffold35038_1_gene1	*	Ruminococcus_gnavus_2	No_Loop	MRRKIEINENWFFTKERPNLTAPDFSAMQEITLPHTWNAEDGADGDDYYDRRECWYVRKLERPQGDEIYLEVPAASQTAHVYLNGAEIGHHIGGFSLFRIRLTERLEEKENILAIAVDNSESQDTYPQFADFTFFGGLYRGVNLLVVPERHFELEEYGGPGIYVTSHLNEDGKAEVLVQGKVSGGQSEAYKVQIRNGEGEIILEANTEKPEKVFFIDNPRVWNGKKDPYLYTAKMIMEGSGDEVSTRFGIREFYVDAETGFFLNQESYPLRGVSRHQDRQGKGWAISEEDQREDAMLIHEIGATAVRLAHYQHAQSFYDFCDELGMVVWAEIPFISRFINTKEAKEDTVRQMRELIMQNYNHPSICFWGISNEITMGGESDELVENQRILQKLCHKLDP…
Cluster 38	677	MR01_scaffold36647_1_gene2	*	Bacteroides_ovatus_2	Mini-Loop_1	MKHRLWAFVVAFLCYSSIVFAERQDILLNNQWKFRFSHQVQKGTEVRVDLPHTWNAQDALSGKIDYKRGIGNYEKKLFVQSQWKGKRLFLRFEGVNSIANVFINRKHIGEHRGGYGAFVFEITDRVEYGKDNSILVRVNNGEQLDIMPLVGDFNFYGGIYRDVHLLVTDEICISPLDYASPGVRLIQDSVSHEYACVRALIDLSNGSDKLRELELNIILSNAGKVVKEKNEKVTLYPDSVSQKEMRIELNNPHLWNGRQDPFLYQVEVSLLHNGEILDQVIQPLGLRFYRIDPDEGFFLNGEHLPLRGVCRHQDRSEIGNALHPEHHEEDAALMLEMGVNAVRLAHYPQATYFYDLMDKLGIVVWAEIPFIGPGGYEDKGFVDSPSFRTNGKEQLKELI…
Cluster 61	592	MR01_scaffold37950_2_gene4	*	Bacteroides_uniformis_4	No_Loop	MITCLLAVSVLGGKSQAQDLLSNVYGRDYQLLNGKWGAIVDLYDQGERMQVYKNRKPQDNKQFYEYSFDGGLVLNVPADFNSQMPELKFYEGTVWYGRSFDTPKTDGKRLFLYFGAVSYRSKIYLNGEKIASHEGGFTPFQVEITDKVKQKDNFLVVKVNNTRTTDAIPAMSFDWWNYGGITRDVMLVSVPQSYIKDHFIQLDKVQSNLIRAKVTLSEAKPGINVQVAIPELGIRQNMTTDANGIAQATIKTKKLQRWSPDAPKLYDVTITSESDRLNEQIGFRNLYVKGEDIYLNDQPIFLRSISFHEEIPQRRGRAFSEADATMLLSEAKELGANMIRLAHYPQNEYTVRLAERMGFLLWEEIPIWQGIDFKNTATREKAGRMIKEMVMRDKNRCSV…
Cluster 31	709	MR01_scaffold41617_4_gene4	*	Bacteroides_species_4	No_Loop	MKNKKYLFFISLVFLCAFSIRFVQARDITSFNEGWSFKKGPFAKDPLLFSAGFDARWQDVTIPHTWNATDMQTEMNNYYAGEAYYKKQYTPAAELKGKRVFLRFQGVGSVADVYINKTYAGNHKGAYSAFAIEISKLLKYGESNEILVKVDNSPRPNVIPVNNTLFGVYGGIYRPVELIVTEPVNIAVTDYASPGIYISQKNVNRKSADVNIKIKLENKKAQAKKIVVSTTIYERDGRVKAQQQFPVTVSPQGRQIYDQDFTIKNPHLWQGLEDPYLYKVVVNLLADGKVIDEVSQPLGLRHYELKAADGMYLNGKKVPMYGVCRHQDWWKLGSALTDKEHDTDLAIIREIGATTIRFAHYQQAERIYAKCDSIGFMVWAEIPFVNRVSTQESGNAKQQ…
Cluster 16	755	MR01_scaffold41671_2_gene3	*	Ruminococcus_gnavus_1	FMN	MRNVISLNKNWAFIQENAGLPGEMPTDWHKVDLPHTWNAVDGHDGNGSYDRGTYWYAKTFETPKQPLGGGKVYVEILAAGQQATVYVNGKEVTYHEGGYSTFRADITDVCHEKGDNLLVIACSNEMKDSVYPQSADFTFYGGLYRGVNLISVPDAHFDLEYYGGPGIQVTPKPCECGGAAFEIVSYVKETDENFTVLYAICDAEGNEVASACRPADETTVTVYVPDAKLWEIDAPYLYTVTAKLQRRNETYDEISARVGVRSFSCDPNKGFIINGAETPLRGVSRHQDMLYKGNALTKEDHYEDARLIKELGANTIRLAHYQHSQDFYDACDEMGFVVWAEIPFISVMNQDPDAHQNCIIQLKELIIQNYNHPSICFWGISNEILIGGISEQLVENHKE…
Cluster 11	826	MR01_scaffold41733_1_gene4	*	Bacteroides_xylanisolvens	Mini-Loop_2	MKRLIYTLCLIIGCATLSEAKVLTGHKTRLTDNWLYLRGDIGNIWEAVRPAAPGSSECVPLWTPVTLPHCFNATDAVDPDMNYYQGPGWYKTLLDIQNPYPNGRILLDFEGAGQKTEVYIYTTRVASHIGGYDEWTADITEAVQAFVSTPECVQRFGGKVPLSIRCDNSRDAEMIPSDLSDFNVYGGLYRYLNLAYVPEVSIDRVQIDAVLDKNLKKATLAVQAFFYNPSDIRKTTAHIIVKSPSGKIILNEEKEVMPLGKASLLTANIQKPELWSDEDPALYTCEITLHHNGQEQKAIERFGFRHFEFVEKGPFRLNGSRLLLRGTHRHEDHAGVGAAMTEEQMRAEMTLMKEMGVNFIRLGHYQQSDIILSLCDELGILVWEEIPWCRGGLGGEQYQ…
Cluster 39	665	MR01_scaffold42212_2_gene4	*	Bacteroides_uniformis_3	No_Loop	MNRFIILFLFSLGILSTCVFAVEVIPLNEGWNFHRGFQAPASEIVKVTLPHTWNAGDGMFGNADYYRGLCNYSRKLSVPAHYRGKRFFLKVMAAQTVADIFIDHHFVMQHKGGYTAFVAELTDFLVPGTESVLEIRVSNAQTMDVAPICGDFNMFGGLYRGVELLVTEDVCIEPAYYASSGVFFTQSDVSEKKAHLKIEALLSARETTVTGCEVEFRLYDKEKLLCRVASAEVGEDKKVMMDIVLERPHLWDGVKNPYLYKGVVILRKDGKEIDRREEEIGFRYFHADAEKGFFLNGKPYRLNGVNRHQDRAERASAFYPQDHDEDLDLMQEMGCNAVRLCHYPQAKYMHQQMDKRGLVAWAEIPFVNVYVNNPAYDENLRLQLKELILQNYNHPCILF…
Cluster 56	598	MR01_scaffold4956_1_gene12	*	Bacteroides_ovatus_3	No_Loop	MKTGEKLSLCLLLLIAFAGSVAAQELITNVYGRNIHSLNGKWNAIIDLYDQGQRMKIYENRQPEGNIDFYEYAFEGGLRLNVPGDWNSQSPELKYYEGTVWYARHFDAKRLADKRQFLYFGAVSYRSKVYLNGKEIAEHEGGFTPFQVEVTDLLKDGDNFLAVEVNNRRTKDAIPAMAFDWWNYGGITRDVLLVKTPRTFIKDYFIQLDKNTPDRIIARVRLSDKKAGEKVTVAIPELKINAELTTDAEGKAETVLNAKRLQRWSPEEPKLYGVTVSSSADRVEEQIGFRNITVKGTDIYLNGKPTFMCCISFHEEIPQRMGRAFSEADAAMLLNEAKALGVNMIRLAHYPQNEYTVRLAEKMGFLLWQEIPIWQGIDFTDNDTRKKAQRMLSEMIKRD…
Cluster 34	699	MR02_C290509_1_gene1	*	Bacteroides_caccae	No_Loop	MIVFLLLLLGAVMNDTSARDVISFNTGWQFKKGPFSTDPMRASAQWDGKWEEVTIPHTWNAKDMQVKADAFYEGVGYYRKKQFFGNELAGKRVFLRFEGVGACTEVYVNGKLVGTHKGGYSAFAFEIGTALKLGAENEIIVKADNTARPDVIPVNHSLFGVYGGIYRPVWLITTEQNNITVTDCASPGVYITQKNVSRRSADITVKVKLDNGSLAPAQLVLENSIYTQEGKKVVSQRLPLELTPQGTQSYVSTFKLKNPHLWQGREDPYLYKVVSCLLANGEVIDEVTQPLGVRHYEIVAGKGFYLNGEKYPMYGVTRHQDWWGLGSALTNREHDFDLAQIMDVGATTVRFAHYQQSEYLYSRCDTLGLIIWAEIPFVNRVTGYESENAQTQLRELIRQ…
Cluster 10	829	MR02_scaffold1297_1_gene6	*	Bacteroides_sp_3_1_23	Mini-Loop_2	MKRLSSIFILFILLILPLNATIPTQQRIRLTDSWEYLKGDLGSIWEAVRPAAPGSSEAVPIWQQVTLPHCFNAEDAVDPDINYYQGAGWYRTQLSIKNPYLNGRVILEFEGAGQKTEVYVYTYKVASHTGGYDGWSVDITEAVQQALANPDCAKRFNGRIPLSVRCDNTRDTEMIPSDLSDFNLYGGLYRYVNLIYQPEVSFSNIQINTPVEKDMKNASLKIQGTFHNPNDIRQASIHLLLKAPNGEKVWEQTTTVLPLGTNPLFETTIKNPILWSPDQPQLYTCELTLTTPQSKQTITESIGFRHFEFIENGPFQLNGERLLLRGTHRHEDHAGVGAAMTEEQMEAEMKLIKEMGVNFIRLGHYQQSDIILRLCDQLGILVWEEIPWCRGGLGGEKYQ…
Cluster 48	618	MR02_scaffold15111_2_gene1	*	Subdoligranulum_species_2	No_Loop	DNGKNREVYPQKADFTFYGGIYRDVYLLVVPAAHFALGHNGGPGVKVTPVLSGDLGSAEVLVEAWVEGFQQNVRFTLDGKIQDARVMDGHAQSMFCLENVHLWNGVADPYLYTVKAELESGDCVEAAFGCRTIGFDAEKGFVLNGRPYRLCGAARHQDRQGIGNALTKQEHNEDMALLREMGANTVRLAHYQHDQYFYDLCDRYGLIVWAEIPYITEHMPEARENTLSQMTELIVQNYNHPSIVCWGLSNEITAAGGVSEDMRENHRLLNELCHQLDGTRPTVMAHAFMLDMNDPFVMFADIRSYNLYYGWYLAEKEDNDIWFDEFHAAHPEAVIGLSEYGADANPAYQSENPEKGDWSEPYQALYHEHMLKMWRERPYIWAMHCWNMFDFGADGRSEG…
Cluster 24	742	MR02_scaffold15840_1_gene2	*	Oscillospiraceae_species	No_Loop	MRKTIDFNSSWYFQRQNNGPAFALAQGDAVMLPHTWNAKDGQDGGNDYYRGTCWYVKKFEKPELGAEEEAWLEFEGAAMTAEIFLNGKKLTRHKGGYSTFRVNLTEALVDGENLLSASVDNGRNRTVYPQKADFTFYGGLYRPVRLLVVPKAHFALDYHGGPGIRVTPKLSEDLQSAEVTVEAWVSGPANRVRFTVGGKTLDAAVLDGHAQSVFRLGNVHLWNGVNDPYLYTARAELDSGDAVEVTFGCRTIGVDPEKGFLLNGRPLRLCGAARHQDRLGLGSALTNAEHDEDMALLREMGANTVRLAHYQHSQYFYDLCDRYGMIVWAEIPYITEHMPEGRENTLNQMTELVVQNYNHPSIVCWGLSNEITAAGGVSEDMVENHRLLNGLCHRLDATR…
Cluster 28	729	MR02_scaffold15870_2_gene2	*	Gemmiger_formicilis_1	No_Loop	MSKTILLNQNWIFSKEGHDEPVTLPHTWNAIDGQDGGNDYYRGTCCYTTVLPDIVLPENGRAVLQFDAVAMTAEVYLNEQKLAEHKGGYSAFCVDITDALRNGSNLLRVNVDNSDNDTVYPQKADFTFYGGIYRDVTLHVVPAAHFALAENGAVPVRVTPIVTDLDARRCEVTVEAAVVGAESVTFTLDGQQTSVAVKDGTARAVFTLEHAHLWDGLDDPYLYTVTARLDNGETETARFGCRKFEIDPQKGFILNGRSYPLRGVSRHQDRKGAGVAITKEMMEEDMALILEMGANTIRLAHYQHAQAFYDLCDEKGVVIWAEIPYITMHMHNGRANTLTQMEELIVQNYNHPCIAVWGLSNEITAASAVNEELLENHRALNELAHRLDPTRPTTMANVF…
Cluster 42	639	MR02_scaffold16464_1_gene23	*	Gemmiger_formicilis_2	FMN	MRSTTKLMKNWQFTGPDGKTTAVDLPHTWNNIDGQDGGNDYWRGTCIYKTQFTAPAFDKDTQQVWLQFEGVNASAKVMLNGVEVARHDGGYSTFRADVTALLADSNELIVEADNSKNDRVYPQKADFTFYGGIYRDVSLLVVNRNHIALDYLGGPGVQITPTVNGANADIEVKTWMEGDGEVEFSIYDAAGAEVLTGKGRDTTVTLEHPHLWDGVRDPYLYTCAVRLVLNGEVQDEVRQRFGVRSFSVDPKQGFFLNGRPYPLHGVSRHQDRKGLGNAITREMHDEDMQLIKELGANTIRLAHYQHDQYFYDLCDEAGMVVWAEIPYISEHMPNGRENTISQMKELIVQNYNHACIVCWGVSNEITISTKDNRDMRDNHHVLNDLCHEMDKTRLTTLAC…
Cluster 5	885	MR02_scaffold16998_2_gene4	*	Bacteroides_eggerthii	Loop_2	MKKLCILLILIFWGIFQAYSTENNPRITYSINDSWQFRLGTSDIGEDGWSMVSIPHTWNAEDCVDDFPGFYRGTGWYRKNIQVDSVMLSRSLYLFFEGANQRTKLFVNRHRVGEHIGGYTFFCFNITPYIREGENQLVVCVDNSYDPEIPPLSADFTFFGGIYRDVSLISVSPIHISTTHYASSGVYVNTPEITEEKALVDICTMLSNTQAERSKIFVEHKIYSATGECVATSKKKVIVNTEREQAFNIQIVVNHPELWEIERPNLYRLQTCLWDNEGKLLDEVSNTFGIRTCSFSAEKGFELNGKAVKLLGTNRHQCHLGMGNALKDEMHVRDIELLHAMGGNFLRIAHYPQDEMVLAACNRLGIVTSVEIPVINTITMSQKFSDNCVEMMKEMIYQC…
Cluster 15	761	MR02_scaffold4538_1_gene6	*	Subdoligranulum_species_1	FMN	MKHILPINEGWAFVKGCETAPAAIPAGAARVDLPHCWNALDGQDGGSDYWRGPCCYLKTIEKPAGKNVYVEVEAASSVGKIIVNGVEKASHKGGYSLFRANVTDALHDGENLLAIWVDNTQRDDVYPQTADFTFYGGLYRGVNLITVEDSRFDLDYCGGKGFDVSAAVEDGAAVVSLDAFITNPVEGQSVEFIVRDAAGVIVAGAVRPAAERVHAEVRIENAHLWQGVKDPYLYAVEALLTVHNETIDNVSANLGVRTYTVDPQKGFFLNGVLTPLRGVSRHQDRLGQGNALTKEQHEEDVAFIREVGANTVRLAHYQHSPYFYDACDRAGLVVWAEIPFISVMNPAPGAHENCRSQMKELIVQNYNHPSICFWGISNEITIGGERPGLLDNLRDLNAL…
Cluster 58	597	MR02_scaffold5069_4_gene1	*	Bacteroides_species_5	No_Loop	MRTKKHIILTLLSLILVSQNCRSQELIANVYGRNYQLLNGKWNAIIDPYDQGIRMGMFKNKKPVGKTDFYEYSFEEGLILNVPSDWNSQIPELKFYEGTVWYARHLDIKKKENERLLLYFNAVSYRCKVYLNGNEIGQHEGGFTPFQIDITDKVKENDNFLAVAVNNTRTKDAIPAMSFDWWNYGGITRDVMLVTVPQKYIKDYFIQLDKFNSDKINAHISLSDKKEGQKIILEIPELKVRKELVTDLSGSAQLSFTTRKLQRWSPESPKLYTVVISSDSDKIEEKIGFRNIYVKEEDVYLNGAPIFMRSISFHEEIPQRKGRAFSESDAIMLLSEAKALGANMIRLAHYPQNEYIVRNAEKMGFLLWEEIPIWQGIDFGNEQTKNKAGTMIKEMIMRD…
Cluster 51	603	MR02_scaffold771_7_gene8	*	Bacteroides_sp_Marseille_P8574_2	NTL	MKTLLKSSIAFLLLLVPVLAFGQQVLQIMNVGARQTTSLDGQWKTIVDPFENGYYDYRLKPYDGGYAQDKTYSNKTQLQEYDFETDKLLFVPGDWNTQRPQLYYYEGTVWYRKHFEYSLQPGKRLFLNFGAVNYEAIVWLNGKRLGRHIGGFTPFNFEITGLLREGTNSLVVKVDNKRHPEAVPTVNADWWNFGGITRPVTLIETPSTYIRDYYVQLKKNDKDTVEGWVQLDGSAKEQKIVLDIPELKVKKEVVTDSNGYASFQVKAKPVLWTPEKPKLYVVNLSSETDKVSDEIGFRTIRTEGTKILLNDEEIFCRGISIHEETPYYSGRAYSRDHARTLLSWAKELGCNFVRLAHYPHNEEMVREAERMGFLVWSEIPVYWTIHWENKDTYQNAEQQ…
Cluster 36	682	MR02_scaffold804_10_gene2	*	Bacteroides_thetaiotaomicron_2	Mini-Loop_1	MRTPIMSCCRLMAAVLFLFCSMPLFAQRQDILLNDNWKFRFSHQVQKGSEIRVDLPHTWNAQDALSGKIDYKRGIGNYEKKLFIRPEWQGKRLFLRFEGVNSIADVFINRRHIGEHRGGYGAFVFEITGEVNYGKENSILVRVNNGEQLDVMPLVGDFNFYGGIYRDVHLLITDEACISPLNYASPGVRLIQDSVSHQYAKVRAVVDLANGNNAGQEVELGVRLLDGQKVVAQQKQTLTLAGNAALQQELTFEINNPHLWNGRQDPFLYQAEVSLSRGGQLVDCVTQPLGLRYYRIDPDKGFFLNGKHLPLHGVCRHQDRSEVGNALRPQHHEEDVALMLEMGVNAVRLAHYPQATYFYDLMDKNGIIVWAEIPFIGPGGYDDKGFVNLPSFRANGKEQ…
Cluster 52	603	MR03_C173439_1_gene1	*	Enterocloster_clostridioformis	Loop_1	MLYPVLTSSRLLSDLSGVWDFKLDYGKGFEEEWFQKPLENPMTMPVPAAYNDLKEGIDFRDHYGWVFYQRTFSVPEFMKAQRVMLRFDAVAHGAKVYVNGDLLCAHEGGFLPFEVEITDLAGKGECLLTVAVNNIIDYTTLPVGGKNNILSGGLPGFETKGPQKPVNNPNFDFFNYCGIIRPVRIYTTPKSYISDITVTAEVNGADAALNYKIDTIGTGECLVEVFDREGNKVTEAAGCEGILKIEQVKLWQPLNAYLYNIRVTFGEDVYTLPYGVRTVRIDGTKFLINEKPFYFKGYGKHEDTFPNGRGINLPMNTKDISLMKWQGANSFRTSHYPYSEEMMRLCDQEGIVVIDETTAVGVNLEFGGGANFNGQKISTFDKEHGVQTQEHHKEVIRDL…
Cluster 23	744	MR03_C173607_1_gene3	*	Bacteria_unclassified	FMN	MENINSGWEFQKLYQTDIDKICNMDEISFDREAFEQVDLPHTWYSEENPYKGTVVYRKKVMLDYKEDNQVFLIFLAADRWCKVFVNRHYVGEHKGGYSAFTFPITQYCEPGKENELDIFLDNRSWEEISPLTGDFTVFGGLYRGIDLIITENVCFDRSYYGTSGLIVRTKILEDGTGEILAEPHLYNAKGKDVQIDYRVLSPRQEITACKTELGESICHIEVPNPVLWNGLKKPSLYCLHAELKADGRVVDSADIPLGFRSISIDGEKGFFLNGENIKLNGVAKHQDYDGVFNATNEEHWNQDIHDILEIGANSVRLSHYQHPQEMYRLCDEQGLIVWAEIPMLKMTESEALLENACSQLEELILQNIHHPSICFWGIQNEIAMFGENQGMYERVKRLG…
Cluster 35	686	MR03_scaffold11439_1_gene2	*	Roseburia_inulinivorans	FMN	MPQNWYWVNLPHTWNAIDGQDGGNDYYRGTCFYAKEVQKEELPEGEQYYLEFLGVNASADVYVNGNHLDHHDGGYSTWRVNMTDALTDGKNLIVVAVDNSANDRVYPQKADFTFYGGMYRDVNIIAVNKSHFDLDYYGGNGLKVTPEVADKNAKIAVEVFLSGEKAGQQLVYQITDAEGVLAAETKTGISDKQVNLEITDVHLWNGRKDPYLYTATVRLMEDGVCIDSVSTRFGCRTFTIDPDKGFFLNGNSYPLRGVSRHQDRAGNGNALLPEHHREDIDLICEMGATTIRLAHYQHAQYFYDLCDEKGLVLWAEIPYISQHMKNGRENTISQMKELIVQNYNHPSIVVWGLSNEITMSGEADEDLMENHHILNDLAHEMDPTRLTTMAVVSMCDMHN…
Cluster 25	739	MR03_scaffold12962_6_gene29	*	Lachnospiraceae_species	FMN	MRQIININEKWAFTKDTDEIPKEMPQRWCWVHLPHTWNNIDGQDGNNDYYRGTGYYAKMIKRAELPQADKYFLEILGANSSADVYIDGEKLIHHDGGYSTWRVDITKALKEESLLVITVDNSQNDSVYPQMADFTFYGGLHRDVNIIGVSSSHFDLEYCGGEGLQVTPVLQGKDVEITIETWVTEKKEGQNLVYKIRDRQGEIVAEKTCSAADRKIQMKINNVHLWNGRKDPYLYYAEVELTENGKVLDNVYTRFGCRTFEIHPGKGFLLNGESYPLRGVSRHQDRWGIGNALLPKHHKEDMDLICELGATTIRLAHYQHDQYFYDLCDERGMVVWAEIPYISAHLPNGRENTISQMKELIIQNYHHPSIVVWGLSNEITMQDADEEDLLENHRILNDL…
Cluster 53	603	MR03_scaffold1310_6_gene15	*	Ruminococcus_gnavus_4	Loop_1	MLEYSELYPIQNGHRMMQSLDGMWKFQFDPEEIGEKSGWENGLPAPVSMPVPSSFADFFTDHKERDYCGDFWYETEFYLPAEWRNKKIWLRFGSITHRGTVYCNGMEITSHEGGFLPVLADISTVAKPGQVNQVVVKINNELNETSLPCGATKILNNGRKLAKPYFDFFNYSGLQRSVWVIALPEESVKDYSVDYELCGTDALVKYEVVTTGEHPVIVRLLDAEGELVAETEGKEGILQVANARLWEVRNAYLYQIVILITDGNGVLDEYREKIGIRTVRIEGTKILLNDRPVYLKGFGKHEDFSILGRGFHWGIVKRDFECLKWTNANCFRTSHYPYAEEWYQFADEEGFLIIDEVPAVGMMRSTRNFVAAGSGNYTYFFEALTVPELLKSHIADTEE…
Cluster 17	755	MR03_scaffold13266_2_gene10	*	Eubacteriales_species_1	FMN	MRDVINLNRGWKFIQQDIGLPEQFPVDWQDVDLPHTWNAVDGHDGNGGYDRGSYWYAKSFSTPKQPLGGGRVYVEILAAGQQATVYVNGEEVASHEGGYSAFRADITDFCSGDAEENLLVVNCSNEYRDNVYPQSADFTFYGGLYRGVNLISVPGTHFDLDYYGGPGLMVTPKPCEGGAAFALKSFVTTPGEDFTVLYSIRDADGNEVAGGTRPSTATEITLFVPDARLWQIDDPYLYRVTATLERRNEAYDEVEVRAGVRSFSCDPDRGFILNGVATPLRGVSRHQDKLYKGNALTREDHYLDAEIIKELGANTIRLAHYQHAQDFYDACDELGFIVWAEIPFISVFNKDPEAHKNCISQLKELIIQNYNHPSICFWGISNEILIGGISEQLVENHRE…
Cluster 47	619	MR03_scaffold13877_1_gene17	*	Eubacteriales_species_2	NTL	MKRELRFDEGFDNILIYDYDTEYRNGPAITADTLFDVSGRAARSLDGDWHFCPDVFHSTVRSRWFDEVRTNRDNLPIPYDFDFDAMGCIRVPGVWNDQKREYALYEGPGVYFKEFDCQKAKGRRVFLRIGAANYETRIWLNRKYLGRHLGGFTPFSTEITSYLKEEGNRLLVLVDNTRRGEQIPSAHYDWFNYGGIHRSVELVEVPEVFVKCFQIALSKNVKNQIEYRVEVEAGKAWPEGETAEAVIEIEELGIRERVQCVGSSGTPAVLHASGIIRVNESAMHLWSPESPYLYRVRVACAGDCLTDEIGFRRIDRDGTTITLNGKPVLLRGMCVHEESPEHLRAVTEEDMAGTLREAKELGCNFLRLTHYPHSEAMARLADRMGIMLWEEIPVYWALE…
Cluster 50	606	MR03_scaffold14926_1_gene2	*	Eubacteriales_bacterium_VE202_06	Loop_1	MLQYSMLYPRQSVSRRTVSMDGMWKFRLDPEGKGTENGWTDGIPEADLIPVPASFQDFYTDKDTREYAGDFWYETEVFVPEEYAGKNVAIRFGCATHRAEVYLNGVHVASHVGGFLPFMADITSVARYNAVNRVVVKINNELSETNIPCGKTKVLSNGKKMNNPYFDFFNYSGLQRPVKLVAFPKEYVFDLTVDHSINGSDADVSYSVVTTGEHPVEITVYDQDGREAASAKGKEGTLHIKNAHLWQVRNAYLYTFTVRIKDEEEVLDEYSEEIGIRTVEVKGKDILVNGSPVYLKGFGKHEDSDIVGRGFNIGVMKRDFECMKWIGANSFRTSHYPYSDEIYQMADREGFLVIDEVPAVGLFESLMNFMEASTGKKTAFFAKDTIPELLENHLQAVEE…
Cluster 40	645	MR03_scaffold6334_1_gene23	*	Ruminococcus_gnavus_3	FMN	MRTSKMRREIELKKGWVFTGRDGKAVKVDLPHTWNAVDGQDGGNDYYRGTCHYSTTFAAPDLDSKTQRVYLEFQGVNSSAEVVLNGQKVMSHDGGYSTFRADVTEFLTKENKLEVAVDNSVNDRVYPQKADFTFYGGIYRDVLLRIVSNEHFEMDYYGGDGVMVTPTVEGKDGKVHVESFHKAENAKVAVTLIDAQGNPVAKGEGKDVTVTIPDVHLWDGVEDPYLYTAVVELMKDGEVKDDVRIPFGVRTFSVDPKKGFFLNGRSYPLHGVSRHQDRKGIGNALTKEHHREDMEFIREIGANTVRLAHYQHDQYFYDLCDQYGMIVWAEIPYISEHMPNGRENTISQMKELIVQNYNHPSIVTWGISNEITISTKDNKDMLDNHRELNDLCHKMDSTR…
Cluster 57	598	MR05_scaffold12117_1_gene2	*	Faecalibacterium_prausnitzii_5	Mini-Loop_1	MLYPEQNEARLKLSLDGTWAFALGSCAETQFDPAKPLPDAQPIAVPASYNDQNDQTTALRRHYGWVWYQRKVTLPAFCAGQRVVLRFGSVTHTAKVWLNGQLIAQHKGGFTPFEADVTALLQPGETALLTVACDNRVNHSTLPVGNEDGQLAFFGSDNAGIPSVEAAKRAAAPQNRPNFDFFNYAGIHRPVVLYTTPKEYIEDVTIVPAVDGTVQYAVKTTGSAPVRVTVLDADGNAVASAESAEGTITIPEVHLWEPRPGTPYLYTLHATCGADVYDQTFGVRSIEVRGTQVLLNGKPLYFKGFCKHEDFTAHGRGFDPVLNVKDVNLIHWANANAVRTSHYPYAEEFYDLCDREGILVMDETPAVGIGGGAAVNPYKEYPLAEHHRQVLAEMIHRDK…
Cluster 19	748	MR05_scaffold15791_1_gene13	*	Subdoligranulum_sp_APC924_74_1	FMN	MRNVISLNENWTLTFPKGERPAEAVTLPHTWNAVDGMDGNGSYLRTTGVYTRTFTAPKQPLAGGRTYIEVLAAALSATVKVNGTVATTHEGGYSIFRADVTDLCHDGENELTIEVSNEDTPSMYPSSADFTFYGGLYRGVNLISVPNTHFDLDYFGGPGIKVTPKPAADGGATFEIKSYVTNPDENFTVQYSIEDPYGFEVASATRPADNTAVTLYVPDAELWSMDEPNLYTVIARLQRCNESYDDLYVNVGVRSYTVTPDGGFSINGVPTPLRGVSRHQDRLYKGNALSIDDHYEDAQMIKEVGANTIRLAHYQHSQDFYNACDSIGFAVWAEIPFISVFKPGEDAHAHCRREMTELIIQNYNHPSIMFWGISNEILIGGISQELVERHHDLQKLCKE…
Cluster 45	632	MR05_scaffold16287_2_gene4	*	Mediterraneibacter_gnavus	No_Loop	MTGWSFTMPDGNTRSVDLPHTWNGKDGQDGGNDYMRDQCIYQKVFTKPVFDKEKECVYLEFAGVNASCRVCLNGKKITSHDGGYSTFRVEITEQLQEENELTVYVDNKVGDRVYPQRADFTFYGGIYRDVTLLTVSNSHFDLDYFGGPGIRLIPKVKGQMGELTAESYIKGTFETVRWKVLDQSGEQVADMDGASCQMEIPNVHLWDGIADPYLYTVRAELIHNGNVADCVEQKIGFRSFHFDSEKGFFLNGRSYPLHGVSRHQDWKEIGNAITTEHHDKDMALIREIGANSIRLAHYQHDQYFYDLCDQSGMIVWAEIPYISEHLVNGRENTVSQMKELIIQNEHHPSIVTWGISNEITIKDTHRKDMLDNHHMLNDLVHKMDPSRPTTLACYAMCMP…
Cluster 59	595	MR05_scaffold18109_1_gene4	*	Blautia_species	NTL	MEAKKEKKYMSDIHLEDYTEQYETGFATVDMMIFEGGRREELLNGGWHYAVDQYDTCLRQKWYKERYRDEKGFTVPIDYSFDEWPVMQLPCSWNTIDPMYLLYEGSMIFTRKISYIAEREETVFLKVGAANYLCRVFLNGKYVGMHRGGSTPAFWNITEYLKAENRIVLAVDGTRRPEQVPTENTDWFNYCGVYRDIALIRVPKCHIKTFKIALVPDGTFGHVMAKVTLSEKITAKAELVIEELGVSRKIQLENGAGEVVFDAKPELWTPEKPKLYDVKVTCGTDTVSDRVGFREIRVNGRDILLNGEPVFLRGISCHEDSVENGKGLTREERIENIRIAKELGCNFMRLAHYPHNEEMAKLADELGLLLWEEIPVYWAIRFEREKTYEDAKNQLRELI…
Cluster 63	582	MR05_scaffold18227_2_gene3	*	Gemmiger_formicilis_3	Mini-Loop_1	MYPQSNSARSVRDLSGVWDFRFNADEPWQPIAVPASYNDQSPDPEFRRHYGMAYYRTTFTVPEGARRVLRFDAVTHNAVVRLNGQEIARHRGGFLPFEADITTLAQPGETVTLDVEVDNRIGHSSLPVGNEGGTAFFGSDNAGIPAVEAGKARQQAQGINLPNFDFFNYAGITRPVHLYTTPAAYIRDVTVAADMTGTLRYTVDTVGEGSVKVEILDAEDRVVACADGAAGTVQVENARLWQPRPGTPYLYTALVKFGKDEYRQKFGFRSVEVSGHKFLINGAPFYFKGPCKHEDSAFRGRGYDACVTVTDLKLYEWLNANCLRMSHYPYAEEVYDLCDRLGIVVIDETPAVGIGAGAACDPYQTFPLKTYHSAVLRAMIERDKNHPCVVLWSLGNEPD…
Cluster 7	859	MR05_scaffold8326_1_gene1	*	Erysipelatoclostridium_saccharogumia	No_Loop	NNWEHVQVPHCWNSEDGADGKINIDARVAVNNEEKAYMQTVVYDANWDEVSRNEKIEINGTGEIQNVNEQIIVDDPHLWNGVKDPYLYNVKVFLYDENNDIKDVVYKKIGFRFYYVDENEGFFLNGESYPLRGVNKHQDRMDKGYAVSKKDQEEDMAMIADIGANALRLAHYQHDEYAYELADIYGICAWAEIPLVNSMTASEHFTESTKNNLEELIKQNISHPSIVVWGIHNEQWPNNGGRINTLLRDLYELSHELDNSRLVTVATAQSQSAALSWQSDVSAWNKYFGLYESQDVRYFGTWLDQVKEYAQSHDTIDVTDESTGETITVNVNGKIGMSEYGVGSNVEYHEENPGYRVGTSFDAYQTEEFQAQWHEIYYQAIEERPWLWGTFVWNMFEFG…
Cluster 43	639	MR05_scaffold987_5_gene2	*	Subdoligranulum_sp_APC924_74_3	FMN	MREITKIMKGWEFTGPDGTTTTVDLPHTWNARDGQDGGNDYWRGTCIYRTHFAAPQFNTASHQVWIQFDGVNASAHVVLNGSPVCNHDGGYSTFRANITELLRDENELTVEVDNSKNDRVYPQKADFTFYGGIYRDVSLMVVSKNHFTLDYFGGPGIRITPTVQGADASVQVTTWHDGEGEVSIELLDAAGNTVATGKGPDITLTIFNAHLWNGVKDPYLYSCKARLVVNGTVEDETTTRFGVRSFKVDPKKGFFLNGKSYPLHGVSRHQDRKGLGNAITREMHDEDMALIKEIGANTIRLAHYQHDQYFYDLCDEVGMVVWAEIPYISEHMPNGRENTISQMKELIIQNYNHPCIVCWGVSNEITISTKDKKDMLDNHRQLNDLCHEMDKTRLTTLAC…
Cluster 27	731	MR05_scaffold987_5_gene7	*	Subdoligranulum_sp_APC924_74_2	No_Loop	MRSTLNFNSHWQFTKPGAAPVAVTLPHTWNAADGTDGGNDYFRGTCTYTKEFAAPAHADDEEVWLEFEGAAMTAVVTLNDQQLTRHVGGYSTFRVNLTPALAAQNTLTVTVDNSANRTVYPQKADFTFYGGIYRDVHILIVPHSHFALGNHGAPALRVTPEVSDDLHSAAVTVEAACENTPDGTEVLFAIEGVGEQTAAVQGGKAVTVFDIENVHLWDGVADPYLYSIAASLPGGDAVAVHFGCRRIAFKPDTGFWLNGRNVRLVGAARHQDRAGIGNALTAAEHEEDMQILRDMGANTVRLAHYQHAQYFYDLCDKYGLVAWAEIPYITEHLPEATANTLSQMEELVTQNYNHPSIICWGLSNEITVTTGVTEDLTANHRLLNDLCHRLDATRPTTMA…
Cluster 21	747	MR07_scaffold11320_3_gene3	*	Firmicutes_bacterium_2	No_Loop	MEILLNDSWSFHKENEASEQVRIPHTYNSVDGQSGTSMWRGRGFYTRKLMLTEADLKQSLFLEIGAAAMVSTVYINGQKVYENTCPYALYRMSINEYVNEGENQIEIVTDNSANDAVYPQMADFSFYGGLYRDVKVIAAPKIHFDYLDGSRDGVQIRTVKEENGSCWKVVGTGSVVCEKEKSKGKVRMLLLDQGEVVCETSASMEFSGKDTFSLTLEISKPHLWMGTEDPYLYQVKMELYEEETMVEERSISTGFRTIQITSDQGLFLNGKHVKLRGVARHQDFGGVGNAVSKENMECDMQLIKEIGANSVRLSHYQHDDYFYQRCDEEGILVWAEVPFISIISENEAAEDNIREQMRRLILQCGNHTSVYCWGVQNEITIAGENEEIHAHVKRMSEYT…
Cluster 54	600	MR07_scaffold12178_2_gene13	*	Clostridium_sp_C105KSO14	Mini-Loop_1	MLSVRQNESRMAVELGGVWNFKLDQETSAAQAPMPGVLRDGEPVAVPASYNDQKDVMEYRDHYGWAYYQRTLTVPILLKGQRLWLRFGAVAHSAMVWLGDTLLCTHKGGFLPFEAEITDLAEPGSSLLLTVAVDNRLDHSTLPAGNDPTETAFFGSDNAGIPSVEQAKREQKLQNRPNFDFFNYAGIFRPVYLYTTPRQFIKDITLVPDLEGNVEYEIETEGQGDVEVQVLDREGNVAARSRGSKGTMTIREPRLWEPWPGTPYLYTARVTLTGKDGADMYEQHFGLRTAEVKGKQFLLNGKPFYFKGFGKHEDSFFRGRGLDLCLNVKDVNLIHWLGANSFRTSHYPYAEEMYDLCDREGIVIIDETTAVGLNMGGNGNPYACGTGEHHEQVIKDLIK…
Cluster 55	600	UNC01_scaffold3870_1_gene3	*	Roseburia_intestinalis	Mini-Loop_1	MLYPQENKIRGIIDLNGVWDFALGTTEEPGDAVTLPEQMEPIAVPASYNDQKDDIAYRNHYGYAYYRRNITVPSYYKGQRLVLRFDAVTHFAKIYLNGVLLTQHKGGFLPFEVDITDKLCAGESAELVVAVDNRINHSTLPVGNEEGTSFMGADNAGVPGVEAAKRWRKPQNLPNFDFFNYAGINRPVRIYTTPQAYIKDVTLVTDIRENDGVVTYQVETSGADGQEVTLQILDADGNEVTQAKGASGEIVIPDAKLWEPYPGTPYLYTAAVTFGDDYYEEPFGVRTVRVEGTSFLINGKPFYFKGFGKHEDSAFHGRGMDVCLDVKDVNLIHWLHANSFRTSHYPYAEEMYRLCDREGIVIIDEVPAVGIGAGAGINPYETFPIREHHEQVIKDMIAR…
Cluster 18	755	UNC01_scaffold4615_2_gene6	*	Firmicutes_bacterium_1	FMN	MRNVINLNKDWGFIQQDVGLPEVMPTDWQTVNLPHTWNAIDGHDGNGSYDKGRYWYAKTFETPKQPLGNGKVFVEFLAAGQQATVYVNGKEVVYHEGGYSTFRADITEVCKEEGENLLVVACSNERKESVYPQSADFTFYGGLYRGVNLISVPDAHFDLEYYGGPGIQVTPKPCDCGGATFDLVSYVKEADENFTVLYSICDAEGKEVASACRPADSTAVTVYVPEVTKWEIDAPYLYTVTARLERRNETYDEISARVGVRSFSCDPNKGFIINGVETPLRGVSRHQDQLYKGNALTREDHFEDARIIKELGANTIRLAHYQHSQDFYDACDELGFVVWAEIPFISVMNKDPEAHQNCISQLKELIIQNYNHPSICFWGISNEILIGGISEQLVENHKE…
Cluster 60	594	UNC02_C432014_1_gene3	*	Firmicutes_species	Loop_1	MMPGKRRFDMLFPVDNEARQIKELNGIWKFKRDNYYKQGFEEKWFEKPLEDVIDMPVPSSYNDITTDQELRDHVGWVWYERKFAVPRLWKDQRLVLRFGSVTHHAVIYLNGKEITRHKGGFLPFEADVTEMANEGENRLTVAVGNILEWDCLPVGHIEYVRDEMHPEGQMEQKFDFDFFNYSGIHRPVRLYCTPKEYIEDISVRTTVDDKDGMVHYEIKTNAEEKFIKVYIRDEKNQVVAESNEMKDMVLVKDAQLWQPGSAYLYKLDIYFGQDHYTLPFGIRTIQLTEKQFLINGKPFYFKGFGKHEDSDIRGKGLDEALNVRDCELLKWIGANSFRTSHYPYAEEMMQMADQKGIVVIDEVPAVGMNFFDGENGGIFTEDKVNEKTLAYHKQVLKEL…
Cluster 3	886	UNC02_scaffold24545_1_gene2	*	Bacteroides_uniformis_1	Loop_2	MRIFKHIHKPVCWTIATIIIFSILAPSSLYAQREIQTINDSWKFRKGECTAALDSTFKDDEWEDIHLPHTWNTDAYTEKDYYRGTGWYRRQIILPQDWIGKQVFLKLDAASKATCIYINGKKVGEHTGGYTASTLNITPFLSFNSPNMLVIRVDNARMDIPPISGDFTFFGGIYRDAWLIAVPSQHFNLTNHGSDGIFITTPRVSEQQATLSIHGEIKNDAREKAALELVHSIYHPDGTLLQTQKQFIQLKAGETRNFDSNISPILQPLLWTPETPYLYRVETTLFNCKTKSIVDQSNHHTGFRWFHFESNKGFYLNGKPYKLRGICRHQDQKPIGVALTDEMHRRDMKLMKEMGANFIRISHYPQDDAIIEMCDKLGMLAWEEIPVIDIVPDTPGYGD…
Cluster 29	720	UNC02_scaffold28035_2_gene4	*	Clostridia_species	No_Loop	MRKTISLNQGWDFQKQGETVRVDLPHCWNAVDGQEGADYYRGECIYTRPLPETSGITYLEIGAANSVASVSVNGKLAGTHKGGYSLFRFDLTSYINAGGPNSVTIAVDNSDFEDVYPSNADFTFYGGLYRGVNLITGLDQCHFSLKAGLCGVYADASVQGNTGVLRIEPHIEGDRSGVTAAYTVWNRDGEAVAQRKAEAGEELTIELADPILWNGLENPYLYTVRAALVRGGEEIDAVETRVGFRTISFDHEKGCFLNGKHIKLKGVSRHQDRYHMGNALTEKEHREDLALIREVGANSIRLAHYQQDQRFYDACDEMGLLVWAEVPVISHFVDAKFENAKQQLTELITQNKNHPCIYCWGVQNEITMSGKTKSLEQGIRTLNDLAHRLDPTRPSTSAQ…
Cluster 46	631	UNC02_scaffold32995_1_gene2	*	Clostridium_species	Mini-Loop_1	MDFPFVLPYNKRNYSPQGKRRTTMLYPIMNRSRSLIDLGGIWHFQLGDETEPEDTWSAPQEMELIAVPASYNDQKDDPSYRNHYGWAYYERTMELPALLCGSNGQRQVLRFDAVTHVAKVYINGKLIMTHKGGFLPFEVEITDLVPEDGHLTIGVAVDNRISHSTLPIGNEGNIAFFGSDNPGIPSVEAAKLWRKKQNLPNFDFFNFAGINRPVRIYSTPASYIRDITLVPSIEGDTGVLNYEILTDGMDSDAPVTLKIIDAESNCKAEATGRKGELRIPQVHLWQPYPGTPYLYKAEVHYGEDCYTEEFGFRTVEVKGTQFLINGEPFYFKGFSKHEDSFFRGRGLDLCLDVKDINLLHWIHANSFRTSHYPYAEEIYRLCDREGIVIIDETPAVGIG…
Cluster 44	639	UNC02_scaffold34589_1_gene7	*	Faecalibacterium_species	No_Loop	MRSIAKLMQNWQFTGPDGSTAAVVLPHTWNAKDGQDGGNDYWRGTCTYSTAFAAPAFGAASQQVWLQFEGVNSSAKVLLNGRTICAHDGGYSTFRVHISELLEKDNRLTVEVDNSINDRIYPQKADFTFYGGIYRDVSLMVVPKDHIALGHFGDTGVKITPALKDGKADIRVETLVEGEGVLSVELLDAAGNIVATAEGADAKLHLETPHLWDGVKDPYLYTCVVRLSRDGRVVDEVSTRVGLRTFSVDAKNGFFLNGRPYPLHGVSRHQDRKGVGNAITRAMHDEDMALIRELGANTVRLAHYQHDQYFYDLCDQYGMVVWAEIPYISEHLPNGRANTISQMKELICQNYNHPCIVCWGVSNEITISTKDKADMLDNHRELNDLCHKMDPTRLTTLAC…
Cluster 2	887	UNC03_C701102_1_gene5	*	Bacteroides_sp_Marseille_P8574_1	Loop_2	MGYPYKRGRFLFALWTVICCFAMIVMPMSLRAQRETKSLNHDWKFLKGECTSAADSTFNDSQWANIHLPHTWNTDAYTEKDYYRGIGWYRHRITLPKNWKGKQVFLKLDAANKAATFFINGKNIGEHAGGYTACTFNITPFLSFHSPNVLAIRVDNARMDIPPISGDFTFFGGIYRDVWLTAVPNQHFNLTDHGSDGIFISTPKVSEEKATLSIRGEIKNDACEKANLELVHSIYQPDGILLQTLKKSIQLNPGETYAFQNVASPILHPRLWTPETPALYRIETTLCDCKTKVVLDQSNHHTGFRWFHFDANKGFFLNGKPYKLRGICRHQDQKPIGVALTDEIHRRDMKMMKEMGANFIRVSHYPQDDALLEMCDKLGMLAWEEIPIIDIVPETPGYG…
Cluster 30	712	UNC03_scaffold44209_4_gene16	*	Akkermansia_muciniphila	Mini-Loop_2	MNIRIHSFNVSCVGLCCVLGSFFAADAREVYPLNGSWDFSFNGKPAEKVTVPHTWNAEDAANGAQGKREDAKSVNSDAYRRGPAVYSRTLPVEPRPGKRYFIRGGGASIVSEVSVNGKPAGSHEGAFTAFCYEITPLLKKGSNTISVLVDNTQRNHIAPQRGDFSMFGGLYRPIELIETDGVCIDPLFYASPGVFITTKSLSKSKAEVEVKTLLNSDGKAGDVDVAVEILDMKGRKVAGKTVKAAAGEKNRLEVPVTLAIANPILWNGVKNPYLYQVKTSIRTADGQTDELVQPLGLRTVSVNPKEGFVLNGKTMQIKGVSRHQDMKGKGWALSPEDEARDIRLIADMGADGVRTGHYPASTNIYDLCDKAGLIVWSEVPNVNLVWDTPEFRENNRLQA…
Cluster 33	702	UNC05_C397278_1_gene1	*	Bacteroides_thetaiotaomicron_1	No_Loop	MKFKYILILSALIGQILSLSAREVTSFNEGWLFKRGPFSQDPVKVAAQWNADWETVNLPHTWNAKDMQVKADAFYEGVGYYRKTQFFGNDLKGKRVFLRFEGVGANTEVYVNGKLVGMHRGAYSAFAFEIGTALKLGAENEIMVKADNASRPDVIPVNHNLFGVYGGIYRPVWLIITEQNNITVTDCASPGVYITQKNVSKRSADITVKVKLDNGSLTPADLVLENTIYTQNGKKVTSHRLPLVLTPQGTQTYISTFKLNKPHLWQGRKDPYLYKVISRLLADGKVIDEVVQPLGVRRYEIVAGKGFYLNGEKYPMYGVTRHQDWWGLGSALTNKEHDFDLAQIMDIGATTVRFAHYQQSDYLYSRCDSLGLVIWAEIPFVNRVTGYEAENAQSQLREL…
Cluster 8	859	UNC05_C408324_1_gene1	*	Bacteroides_intestinalis_1	Loop_2	MHVAFTTLTRKAFLILASLAFFTPYVPAQRMMKTINDGWDFRKDGEAQWRSVNLPHTFNLDAYSQRNYYQGKGEYRKKLSLAEIDPAKRYYLKIDAASKAANVKVNGQVAGNHAGGYSAFILDVTGLIRKENEIEIIVDNARRDITPLWADFTFWGGIYRDVWLISTPEQHFNMANYGSTGVFLSTPVANDREGVVQIKAEVTNDASSKVRLKMRNCIYDAQGKLLQTKIQPFSLKAGETATVECRSDVIANPQLWTPEMPALYCVTTTIVNVKNGDILDEVSNKVGFRWFSFDSGKGFSLNGKPYKLRGVNRHQDQAPVGVAIDDEVNRRDIRQMKEIGCNFIRISHYPQDDALLDACDELGLLAWEEIPIVNMVPDTPGYEDNCETNLVEMIRQHYN…
Cluster 32	704	UNC05_C411460_1_gene7	*	Bacteroides_cellulosilyticus_2	No_Loop	MKNYTLFLWIALLMLGISGTIGAREVASFNDGWEFKKGPFSKEALQAVQKWNSDWQEVSIPHTWNADDMQKQASAFYEGVGYYRKKFTFPENMEGKRIFLRFEGVGSYAEVYINGYLAGTHKGAYSAFACEISSQVKFGKENEIIVKADNSSRPDVIPTNHILFGVYGGIYRPVWLVVTETCSIIANDCASPGVYITQKNVSKKSAEVTVKVKVDNATLAPAPLELENAIYDKNGKLVKKHSQNFELTPQGVQNYSSHFRLNNPHLWQGREDPYLYKVVSRLMQNGRVIDEVIQPLGIRKYEIVAGKGFFLNGKKYPMLGVTRHQDWWGLGSALTNKEHDFDLAQIMDIGATTVRFAHYQQSDYIYSRCDTLGLVIWAEIPFVNRVSGQEWDNAHQQMR…
Cluster 12	814	UNC05_scaffold27064_1_gene2	*	Bacteroides_species_1	Mini-Loop_2	MKAPRILLSLLFSSLLLQAHALIPTDRKQRLTEHWEFIRQDMGSIWEVMRPITGAGKPETVPLWQKVTLPHCFNAEDAVDPDVNYYQGPGWYRTMLNIENPYTNGRTCLEFEGAGQKTEVYVYTTRIASHVGGYDEWKADITEAVEAFRRTPLCRERFGGKIPIAIRCDNSRDTEMIPSDMSDFNLYGGLYRYVNLVYTPAVHFEQIRIEATTDEKGKQGSISIDIAFGGLSGKEKKAKEFSLRVFSPEGKEVNSISSELTEISSYQISLKRPQLWSPHSPALYTCVAELIDNGDTLRTTQHFGFRHFRFEEKGPFYLNGERLLLRGTHRHEDHAGVGAALTEEMMRTEMQQIKEMGANFIRLGHYQQSGIILRLCDELGLLVWEEIPWCRGGLGGESY…
Cluster 4	886	UNC05_scaffold27064_1_gene4	*	Bacteroides_uniformis_2	Loop_2	MEREKNTLPQKACHWMAAVIISLFVLPPVHAQRQTQTINDSWKFLKGECTAAADSAFDDSKWTSIHLPHTWNTDAYTEKDYYRGTGWYRRQLTLPQGWKEKQIILRLDAAGKSATIYINGKNVGEHAGGYTACSFNITPFLSFDTPNTLAVCVDNARQDIAPISGDFTFFGGIYRDVWLTAVPNQHFNLTNHGSDGLFISTPQVSEEQATLSIRGEVKNDAPEKATLELTHTIYRPDGTLLQTLKKNIQLKAGETYAFSNETTPVLKPELWTPETPRLYRVETTLRNRKTKTLLDQSNHYTAFRWFRFDGDEGFFLNGKPYKLRGICRHQDQKPIGPALTDEMHRRDFLLMKEMGANFIRISHYPQDDALLEMCDKLGMLAWEEIPIIDIVPDTPGYGD…
Cluster 62	589	UNC05_scaffold30747_1_gene1	*	Bacteroides_cellulosilyticus_3	No_Loop	LGWILFLITICNGQYVGAQELLTNVYGRQYTFLNGKWNVIIDPYQQGRRTSIYKNRPLRNKADFKEYEFEGGLRLNVPSDWNSQLPELKYYEGTVWYARKFKVNKNQDENLFLYFGAVSYRCRVYLNGKEIGSHEGGFTPFQFNITDLIIEGENFLAVEVNNTRTVDAIPALSFDWWNYGGITRDVMLVHTPKVYISNYFIQLDKYKPDYIHAILQLSERKAGQKVRIEIPELKIASEVQTDGQGIAKTSFRAKNLERWSPQKPKLYQVTVSSATDHVKENIGFRNLSVKGTKIYLNDAPIFMKGISFHEEIAQRQGRAFSEQDAVALLSEAKELGANLVRLAHYPQNEYIVRLAEKMGIMLWEEIPIWQGIDFKNAGTRMKAQRMYTEMVMRDRNRCA…
Cluster 13	804	UNC05_scaffold31113_2_gene5	*	Bacteroides_intestinalis_2	Mini-Loop_2	MSCFVAGTFAKVPVTGNKIRLTDNWEFLRQDVGNIWELVRPIKKGQPEEQPIWTKVTLPHCFNAEDAVDPDLNYYQGPGWYKTRLKLDNPYPDGRMVLEFEGAGQKTDVYVYMTKVGSHVGGYDSWNVDITDAVRAFLASKDAERFGGEIPLSIRCDNTRDAEMIPSDLSDFNLYGGIYRYLNLVYLPEVSVAFLRIEPALDAKLKKGTLKVSGTFYNPADVREALVEVTVKNAKGEAVSTRTLDKITPLGDLDMLDIQIDKPQLWDVDHPVLYTCEVTVTANGQKMTASERFGFRSFEFIDKGPFMLNGKRLLLRGTHRHEDHAGVAAAMTEEQMIQEMKMMKEMGVNFIRLGHYQQSEIILNLCDELGILVWEEIPWCRGGVGNETYRGQAKRMLTN…
Cluster 0	888	UNC05_scaffold31204_1_gene7	*	Bacteroides_cellulosilyticus_1	Loop_2	MRKEKKYRIGTYLILIPAILFLFPKVYAQHESKTINDSWKFYQGECKAAASATYDDSAWNSIHLPHTWNTDAYTEKKYYQGTGWYRRTLTLPQNWQTKQVFLKLDAASKAATIYMNGRKIGEHNGGYTACTFDITPFCSFDAPNSLAIHVDNARQDIPPISADFTFFGGIYRDVWLTAVPKQHFHLTNYGSEGIFISTPQVSEEKGTILIRGEIKNDAKQKASLELEHIIYNPDGSIAQTQKQSIQIKGGELYSFRTETAPILSPRLWAPEAPHLYRVESILRDKKTKAILDHSNHHTGFRWFSFDGKTGFSLNGKPYKLRGICRHQDQKPIGVALTDEMHRRDMKLMKEMGANFIRISHYPQDDALLEMCDKLGMLAWEEIPIIDIVPNTPGYAENCE…

## Sheet: Clustered_Taxonomy_Detailed
Gene_ID	Kingdom	Phylum	Class	Order	Family	Genus	Species	Gene_name	Cluster_ID
MR01_C536204_1_gene2	Bacteria	Firmicutes	Clostridia	Eubacteriales	Oscillospiraceae	Faecalibacterium	prausnitzii	Faecalibacterium_prausnitzii_1	Cluster 22
MR01_C542022_1_gene4	Bacteria	Bacteroidetes	Bacteroidia	Bacteroidales	Bacteroidaceae	Bacteroides		Bacteroides_species_3	Cluster 9
MR01_C546382_1_gene16	Bacteria	Bacteroidetes	Bacteroidia	Bacteroidales	Bacteroidaceae	Bacteroides	sp. AF32-8BH	Bacteroides_sp_AF32_8BH	Cluster 1
MR01_scaffold12696_4_gene2	Bacteria	Bacteroidetes	Bacteroidia	Bacteroidales	Bacteroidaceae	Bacteroides	ovatus	Bacteroides_ovatus_1	Cluster 14
MR01_scaffold16223_1_gene2	Bacteria	Bacteroidetes	Bacteroidia	Bacteroidales	Bacteroidaceae	Bacteroides	Bacteroides	Bacteroides_species_2	Cluster 37
MR01_scaffold17580_2_gene27	Bacteria	Firmicutes	Clostridia	Eubacteriales	Oscillospiraceae	Faecalibacterium	prausnitzii	Faecalibacterium_prausnitzii_3	Cluster 41
MR01_scaffold25981_4_gene12	Bacteria	Firmicutes	Clostridia	Eubacteriales	Oscillospiraceae	Faecalibacterium	prausnitzii	Faecalibacterium_prausnitzii_2	Cluster 26
MR01_scaffold28650_1_gene2	Bacteria	Bacteroidetes	Bacteroidia	Bacteroidales	Bacteroidaceae	Bacteroides	sp. AR29	Bacteroides_sp_AR29	Cluster 6
MR01_scaffold31123_3_gene3	Bacteria	Firmicutes	Clostridia	Eubacteriales	Oscillospiraceae	Faecalibacterium	prausnitzii	Faecalibacterium_prausnitzii_4	Cluster 49
MR01_scaffold35038_1_gene1	Bacteria	Firmicutes	Clostridia	Eubacteriales	Lachnospiraceae	Mediterraneibacter, Ruminococcus (disputed)	gnavus	Ruminococcus_gnavus_2	Cluster 20
MR01_scaffold36647_1_gene2	Bacteria	Bacteroidetes	Bacteroidia	Bacteroidales	Bacteroidaceae	Bacteroides	ovatus	Bacteroides_ovatus_2	Cluster 38
MR01_scaffold37950_2_gene4	Bacteria	Bacteroidetes	Bacteroidia	Bacteroidales	Bacteroidaceae	Bacteroides	uniformis	Bacteroides_uniformis_4	Cluster 61
MR01_scaffold41617_4_gene4	Bacteria	Bacteroidetes	Bacteroidia	Bacteroidales	Bacteroidaceae	Bacteroides		Bacteroides_species_4	Cluster 31
MR01_scaffold41671_2_gene3	Bacteria	Firmicutes	Clostridia	Eubacteriales	Lachnospiraceae	Mediterraneibacter, Ruminococcus (disputed)	gnavus	Ruminococcus_gnavus_1	Cluster 16
MR01_scaffold41733_1_gene4	Bacteria	Bacteroidetes	Bacteroidia	Bacteroidales	Bacteroidaceae	Bacteroides	xylanisolvens	Bacteroides_xylanisolvens	Cluster 11
MR01_scaffold42212_2_gene4	Bacteria	Bacteroidetes	Bacteroidia	Bacteroidales	Bacteroidaceae	Bacteroides	uniformis	Bacteroides_uniformis_3	Cluster 39
MR01_scaffold4956_1_gene12	Bacteria	Bacteroidetes	Bacteroidia	Bacteroidales	Bacteroidaceae	Bacteroides	ovatus	Bacteroides_ovatus_3	Cluster 56
MR02_C290509_1_gene1	Bacteria	Bacteroidetes	Bacteroidia	Bacteroidales	Bacteroidaceae	Bacteroides	caccae	Bacteroides_caccae	Cluster 34
MR02_scaffold1297_1_gene6	Bacteria	Bacteroidetes	Bacteroidia	Bacteroidales	Bacteroidaceae	Bacteroides	sp. 3_1_23	Bacteroides_sp_3_1_23	Cluster 10
MR02_scaffold15111_2_gene1	Bacteria	Firmicutes	Clostridia	Eubacteriales	Oscillospiraceae	Subdoligranulum	Subdoligranulum	Subdoligranulum_species_2	Cluster 48
MR02_scaffold15840_1_gene2	Bacteria	Firmicutes	Clostridia	Eubacteriales	Oscillospiraceae			Oscillospiraceae_species	Cluster 24
MR02_scaffold15870_2_gene2	Bacteria	Firmicutes	Clostridia	Eubacteriales	Gemmiger	Gemmiger	formicilis	Gemmiger_formicilis_1	Cluster 28
MR02_scaffold16464_1_gene23	Bacteria	Firmicutes	Clostridia	Eubacteriales	Gemmiger	Gemmiger	formicilis	Gemmiger_formicilis_2	Cluster 42
MR02_scaffold16998_2_gene4	Bacteria	Bacteroidetes	Bacteroidia	Bacteroidales	Bacteroidaceae	Bacteroides	eggerthii	Bacteroides_eggerthii	Cluster 5
MR02_scaffold4538_1_gene6	Bacteria	Firmicutes	Clostridia	Eubacteriales	Oscillospiraceae	Subdoligranulum	Subdoligranulum	Subdoligranulum_species_1	Cluster 15
MR02_scaffold5069_4_gene1	Bacteria	Bacteroidetes	Bacteroidia	Bacteroidales	Bacteroidaceae	Bacteroides		Bacteroides_species_5	Cluster 58
MR02_scaffold771_7_gene8	Bacteria	Bacteroidetes	Bacteroidia	Bacteroidales	Bacteroidaceae	Bacteroides	sp. Marseille-P8574	Bacteroides_sp_Marseille_P8574_2	Cluster 51
MR02_scaffold804_10_gene2	Bacteria	Bacteroidetes	Bacteroidia	Bacteroidales	Bacteroidaceae	Bacteroides	thetaiotaomicron	Bacteroides_thetaiotaomicron_2	Cluster 36
MR03_C173439_1_gene1	Bacteria	Firmicutes	Clostridia	Eubacteriales	Lachnospiraceae	Enterocloster	clostridioformis	Enterocloster_clostridioformis	Cluster 52
MR03_C173607_1_gene3	Bacteria							Bacteria_unclassified	Cluster 23
MR03_scaffold11439_1_gene2	Bacteria	Firmicutes	Clostridia	Eubacteriales	Lachnospiraceae	Roseburia	inulinivorans	Roseburia_inulinivorans	Cluster 35
MR03_scaffold12962_6_gene29	Bacteria	Firmicutes	Clostridia	Eubacteriales	Lachnospiraceae			Lachnospiraceae_species	Cluster 25
MR03_scaffold1310_6_gene15	Bacteria	Firmicutes	Clostridia	Eubacteriales	Lachnospiraceae	Mediterraneibacter, Ruminococcus (disputed)	gnavus	Ruminococcus_gnavus_4	Cluster 53
MR03_scaffold13266_2_gene10	Bacteria	Firmicutes	Clostridia	Eubacteriales				Eubacteriales_species_1	Cluster 17
MR03_scaffold13877_1_gene17	Bacteria	Firmicutes	Clostridia	Eubacteriales				Eubacteriales_species_2	Cluster 47
MR03_scaffold14926_1_gene2	Bacteria	Firmicutes	Clostridia	Eubacteriales			bacterium VE202-06	Eubacteriales_bacterium_VE202_06	Cluster 50
MR03_scaffold6334_1_gene23	Bacteria	Firmicutes	Clostridia	Eubacteriales	Lachnospiraceae	Mediterraneibacter, Ruminococcus (disputed)	gnavus	Ruminococcus_gnavus_3	Cluster 40
MR05_scaffold12117_1_gene2	Bacteria	Firmicutes	Clostridia	Eubacteriales	Oscillospiraceae	Faecalibacterium	prausnitzii	Faecalibacterium_prausnitzii_5	Cluster 57
MR05_scaffold15791_1_gene13	Bacteria	Firmicutes	Clostridia	Eubacteriales	Oscillospiraceae	Subdoligranulum	sp. APC924_74	Subdoligranulum_sp_APC924_74_1	Cluster 19
MR05_scaffold16287_2_gene4	Bacteria	Firmicutes	Clostridia	Eubacteriales	Ruminococcus	Mediterraneibacter	gnavus	Mediterraneibacter_gnavus	Cluster 45
MR05_scaffold18109_1_gene4	Bacteria	Firmicutes	Clostridia	Eubacteriales	Lachnospiraceae	Blautia	Blautia	Blautia_species	Cluster 59
MR05_scaffold18227_2_gene3	Bacteria	Firmicutes	Clostridia	Eubacteriales	Gemmiger	Gemmiger	formicilis	Gemmiger_formicilis_3	Cluster 63
MR05_scaffold8326_1_gene1	Bacteria	Firmicutes	Erysipelotrichia	Erysipelotrichales	Clostridium	Erysipelatoclostridium	saccharogumia	Erysipelatoclostridium_saccharogumia	Cluster 7
MR05_scaffold987_5_gene2	Bacteria	Firmicutes	Clostridia	Eubacteriales	Oscillospiraceae	Subdoligranulum	sp. APC924_74	Subdoligranulum_sp_APC924_74_3	Cluster 43
MR05_scaffold987_5_gene7	Bacteria	Firmicutes	Clostridia	Eubacteriales	Oscillospiraceae	Subdoligranulum	sp. APC924_74	Subdoligranulum_sp_APC924_74_2	Cluster 27
MR07_scaffold11320_3_gene3	Bacteria	Firmicutes					bacterium	Firmicutes_bacterium_2	Cluster 21
MR07_scaffold12178_2_gene13	Bacteria	Firmicutes	Clostridia	Eubacteriales	Clostridiaceae	Clostridium	sp. C105KSO14	Clostridium_sp_C105KSO14	Cluster 54
UNC01_scaffold3870_1_gene3	Bacteria	Firmicutes	Clostridia	Eubacteriales	Lachnospiraceae	Roseburia	intestinalis	Roseburia_intestinalis	Cluster 55
UNC01_scaffold4615_2_gene6	Bacteria	Firmicutes					bacterium	Firmicutes_bacterium_1	Cluster 18
UNC02_C432014_1_gene3	Bacteria	Firmicutes						Firmicutes_species	Cluster 60
UNC02_scaffold24545_1_gene2	Bacteria	Bacteroidetes	Bacteroidia	Bacteroidales	Bacteroidaceae	Bacteroides	uniformis	Bacteroides_uniformis_1	Cluster 3
UNC02_scaffold28035_2_gene4	Bacteria	Firmicutes	Clostridia					Clostridia_species	Cluster 29
UNC02_scaffold32995_1_gene2	Bacteria	Firmicutes	Clostridia	Eubacteriales	Clostridiaceae	Clostridium	Clostridium	Clostridium_species	Cluster 46
UNC02_scaffold34589_1_gene7	Bacteria	Firmicutes	Clostridia	Eubacteriales	Oscillospiraceae	Faecalibacterium		Faecalibacterium_species	Cluster 44
UNC03_C701102_1_gene5	Bacteria	Bacteroidetes	Bacteroidia	Bacteroidales	Bacteroidaceae	Bacteroides	sp. Marseille-P8574	Bacteroides_sp_Marseille_P8574_1	Cluster 2
UNC03_scaffold44209_4_gene16	Bacteria	Verrucomicrobia	Verrucomicrobiae	Verrucomicrobiales	Akkermansiaceae	Akkermansia	muciniphila	Akkermansia_muciniphila	Cluster 30
UNC05_C397278_1_gene1	Bacteria	Bacteroidetes	Bacteroidia	Bacteroidales	Bacteroidaceae	Bacteroides	thetaiotaomicron	Bacteroides_thetaiotaomicron_1	Cluster 33
UNC05_C408324_1_gene1	Bacteria	Bacteroidetes	Bacteroidia	Bacteroidales	Bacteroidaceae	Bacteroides	intestinalis	Bacteroides_intestinalis_1	Cluster 8
UNC05_C411460_1_gene7	Bacteria	Bacteroidetes	Bacteroidia	Bacteroidales	Bacteroidaceae	Bacteroides	cellulosilyticus	Bacteroides_cellulosilyticus_2	Cluster 32
UNC05_scaffold27064_1_gene2	Bacteria	Bacteroidetes	Bacteroidia	Bacteroidales	Bacteroidaceae	Bacteroides	Bacteroides	Bacteroides_species_1	Cluster 12
UNC05_scaffold27064_1_gene4	Bacteria	Bacteroidetes	Bacteroidia	Bacteroidales	Bacteroidaceae	Bacteroides	uniformis	Bacteroides_uniformis_2	Cluster 4
UNC05_scaffold30747_1_gene1	Bacteria	Bacteroidetes	Bacteroidia	Bacteroidales	Bacteroidaceae	Bacteroides	cellulosilyticus	Bacteroides_cellulosilyticus_3	Cluster 62
UNC05_scaffold31113_2_gene5	Bacteria	Bacteroidetes	Bacteroidia	Bacteroidales	Bacteroidaceae	Bacteroides	intestinalis	Bacteroides_intestinalis_2	Cluster 13
UNC05_scaffold31204_1_gene7	Bacteria	Bacteroidetes	Bacteroidia	Bacteroidales	Bacteroidaceae	Bacteroides	cellulosilyticus	Bacteroides_cellulosilyticus_1	Cluster 0
									#N_A
									#N_A
									#N_A
									#N_A
									#N_A
									#N_A
									#N_A
									#N_A
									#N_A
									#N_A
									#N_A
									#N_A
									#N_A
									#N_A
									#N_A
									#N_A
									#N_A
									#N_A
									#N_A
									#N_A
									#N_A
									#N_A
									#N_A
									#N_A
									#N_A
									#N_A
									#N_A
									#N_A
									#N_A
									#N_A
									#N_A
									#N_A
									#N_A
									#N_A
									#N_A
									#N_A
									#N_A
									#N_A
									#N_A
									#N_A
									#N_A
									#N_A
									#N_A
									#N_A
									#N_A
									#N_A
									#N_A
									#N_A
									#N_A
									#N_A
									#N_A
									#N_A
									#N_A
									#N_A
									#N_A
									#N_A
									#N_A
									#N_A
									#N_A
									#N_A
									#N_A
									#N_A
									#N_A
									#N_A
									#N_A

## Sheet: Loop_Class_Detailed
FASTA_id	Loop_1_Region	Loop_2_Region	Loop_1_Region_Resiude_Count	Loop_2_Region_Residue_Count	Loop_Class
Akkermansia_muciniphila	NLVWD	GHQPEAATRGV	5	11	Mini-Loop_2
Bacteroides_caccae	NRV	YQPHE	3	5	No_Loop
Bacteroides_cellulosilyticus_1	DIVPN	LLVTQRRYKKEEELKPVLE	5	19	Loop_2
Bacteroides_cellulosilyticus_2	NRV	YHPHG	3	5	No_Loop
Bacteroides_cellulosilyticus_3	QGIDFK	APSE	6	4	No_Loop
Bacteroides_eggerthii	NTITM	MLRPLYNSESSIKKDEYLK	5	19	Loop_2
Bacteroides_intestinalis_1	NMVPD	LLIAPTPDKPEWPTVRD	5	17	Loop_2
Bacteroides_intestinalis_2	RGGVG	DWPNDFPEFEQR	5	12	Mini-Loop_2
Bacteroides_ovatus_1	NAVTE	FLRRPYTEGKQLEDYYR	5	17	Loop_2
Bacteroides_ovatus_2	GPGGYEDKGFVD	AEYGD	12	5	Mini-Loop_1
Bacteroides_ovatus_3	QGIDFT	QPSK	6	4	No_Loop
Bacteroides_sp_3_1_23	RGGLG	DWPNDFSTFEQS	5	12	Mini-Loop_2
Bacteroides_sp_AF32_8BH	NAITQ	LLRPPFNPDNKKERAEYMK	5	19	Loop_2
Bacteroides_sp_AR29	DLIAL	VIQLQYRVKKQRLNGFYE	5	18	Loop_2
Bacteroides_sp_Marseille_P8574_1	DIVPE	LLVTQRKYKTETELKPAIE	5	19	Loop_2
Bacteroides_sp_Marseille_P8574_2	WTIHWE	PLSE	6	4	NTL
Bacteroides_species_1	RGGLG	DWPGDFQTFEKD	5	12	Mini-Loop_2
Bacteroides_species_2	GPGGYADKGFVD	KEQGD	12	5	Mini-Loop_1
Bacteroides_species_3	NIVPN	LLTAPSIGKPEWLACKE	5	17	Loop_2
Bacteroides_species_4	NRV	YAPYN	3	5	No_Loop
Bacteroides_species_5	QGIDFG	ATSE	6	4	No_Loop
Bacteroides_thetaiotaomicron_1	NRV	YQPHE	3	5	No_Loop
Bacteroides_thetaiotaomicron_2	GPGGYDDKGFVN	LEFGD	12	5	Mini-Loop_1
Bacteroides_uniformis_1	DIVPD	LLVTQRKYKTENELKPVIE	5	19	Loop_2
Bacteroides_uniformis_2	DIVPD	LLVTQRKYKTEAELKPVLE	5	19	Loop_2
Bacteroides_uniformis_3	NVYVN	NSGWLD	5	6	No_Loop
Bacteroides_uniformis_4	QGIDFK	ATSA	6	4	No_Loop
Bacteroides_xylanisolvens	RGGLG	DWPNDFPEFDKG	5	12	Mini-Loop_2
Blautia_species	WAIRFE	ADTD	6	4	NTL
Clostridia_species	SHF	TMSGKTK	3	7	No_Loop
Clostridium_sp_C105KSO14	GLNMGGNGNPYA	DLEHYPQ	12	7	Mini-Loop_1
Clostridium_species	GIGAGESCDPYK	DTEHFPE	12	7	Mini-Loop_1
Enterocloster_clostridioformis	GVNLEFGGGANFNGQKISTFDKEH	DSYSE	24	5	Loop_1
Erysipelatoclostridium_saccharogumia	NSMTA	WPNNGG	5	6	No_Loop
Eubacteriales_bacterium_VE202_06	GLFESLMNFMEASTGKKTAFFAKDT	ETTDE	25	5	Loop_1
Eubacteriales_species_1	SVFNK	LIGGISE	5	7	FMN
Eubacteriales_species_2	WALEFE	PDTD	6	4	NTL
Faecalibacterium_prausnitzii_1	SVFKK	LIGGICQ	5	7	FMN
Faecalibacterium_prausnitzii_2	TMH	TAASAVNE	3	8	No_Loop
Faecalibacterium_prausnitzii_3	SEH	TISTKDKA	3	8	No_Loop
Faecalibacterium_prausnitzii_4	GFLQSTANFLAANQGNGRQQGFFEKET	QCTSA	27	5	Loop_1
Faecalibacterium_prausnitzii_5	GIGGGAAVNPYK	DLEHFPQ	12	7	Mini-Loop_1
Faecalibacterium_species	SEH	TISTKDKA	3	8	No_Loop
Firmicutes_bacterium_1	SVMNK	LIGGISE	5	7	FMN
Firmicutes_bacterium_2	SIISE	TIAGENE	5	7	No_Loop
Firmicutes_species	GMNFFDGENGGIFTEDKV	HSSEE	18	5	Loop_1
Gemmiger_formicilis_1	TMH	TAASAVNE	3	8	No_Loop
Gemmiger_formicilis_2	SEH	TISTKDNR	3	8	FMN
Gemmiger_formicilis_3	GIGAGAACDPYQ	DTEHFPE	12	7	Mini-Loop_1
Homo_sapiens	KMTE	AMFGENQ	4	7	No_Loop
Lachnospiraceae_species	SAH	TMQDADEE	3	8	FMN
Mediterraneibacter_gnavus	SEH	TIKDTHRK	3	8	No_Loop
Oscillospiraceae_species	TEH	TAAGGVSE	3	8	No_Loop
Roseburia_intestinalis	GIGAGAGINPYE	DTENFPE	12	7	Mini-Loop_1
Roseburia_inulinivorans	SQH	TMSGEADE	3	8	FMN
Ruminococcus_gnavus_1	SVMNQ	LIGGISE	5	7	FMN
Ruminococcus_gnavus_2	SRFIN	TMGGESD	5	7	No_Loop
Ruminococcus_gnavus_3	SEH	TISTKDNK	3	8	FMN
Ruminococcus_gnavus_4	GMMRSTRNFVAAGSGNYTYFFEALT	ETITD	25	5	Loop_1
Subdoligranulum_sp_APC924_74_1	SVFKP	LIGGISQ	5	7	FMN
Subdoligranulum_sp_APC924_74_2	TEH	TVTTGVTE	3	8	No_Loop
Subdoligranulum_sp_APC924_74_3	SEH	TISTKDKK	3	8	FMN
Subdoligranulum_species_1	SVMNP	TIGGERP	5	7	FMN
Subdoligranulum_species_2	TEH	TAAGGVSE	3	8	No_Loop
Bacteria_unclassified	KMTES	AMFGENQ	5	7	FMN

## Sheet: CDHIT_Clustering
Cluster_ID	Gene_Length	Gene_ID	Match
Cluster 0	888	UNC05_scaffold31204_1_gene7	*
Cluster 1	519	MR02_scaffold12087_1_gene1	at 92.49%
Cluster 1	887	MR01_C546382_1_gene16	*
Cluster 10	829	MR02_scaffold1297_1_gene6	*
Cluster 11	826	MR02_scaffold16988_1_gene11	at 100.00%
Cluster 11	826	MR01_scaffold41733_1_gene4	*
Cluster 12	814	UNC05_scaffold27064_1_gene2	*
Cluster 13	804	UNC05_scaffold31113_2_gene5	*
Cluster 14	269	UNC01_scaffold3265_1_gene1	at 98.88%
Cluster 14	801	MR01_scaffold12696_4_gene2	*
Cluster 15	354	UNC02_C401859_1_gene1	at 100.00%
Cluster 15	761	MR03_scaffold1035_3_gene3	at 100.00%
Cluster 15	761	MR02_scaffold4538_1_gene6	*
Cluster 16	753	UNC02_scaffold700_1_gene1	at 92.03%
Cluster 16	755	MR03_scaffold13590_2_gene38	at 92.19%
Cluster 16	755	MR05_C266669_1_gene2	at 99.74%
Cluster 16	755	UNC01_scaffold14415_1_gene11	at 99.87%
Cluster 16	755	MR01_scaffold41671_2_gene3	*
Cluster 17	755	MR03_scaffold13266_2_gene10	*
Cluster 18	755	UNC01_scaffold4615_2_gene6	*
Cluster 19	748	UNC03_scaffold36918_2_gene20	at 99.20%
Cluster 19	748	MR05_scaffold15791_1_gene13	*
Cluster 2	887	UNC03_C701102_1_gene5	*
Cluster 20	747	MR01_scaffold35038_1_gene1	*
Cluster 21	747	MR07_scaffold11320_3_gene3	*
Cluster 21	747	UNC01_scaffold13808_2_gene22	at 98.93%
Cluster 22	745	MR05_scaffold2875_7_gene2	at 99.60%
Cluster 22	745	UNC03_C699652_1_gene4	at 99.60%
Cluster 22	745	UNC05_scaffold7600_5_gene5	at 99.60%
Cluster 22	745	MR01_C536204_1_gene2	*
Cluster 23	744	MR07_C152726_1_gene3	at 100.00%
Cluster 23	744	MR03_C173607_1_gene3	*
Cluster 24	742	MR02_scaffold15840_1_gene2	*
Cluster 25	739	MR03_scaffold12962_6_gene29	*
Cluster 26	704	MR05_scaffold15397_1_gene1	at 93.32%
Cluster 26	735	MR01_scaffold25981_4_gene12	*
Cluster 27	731	MR05_scaffold987_5_gene7	*
Cluster 28	729	MR02_scaffold15870_2_gene2	*
Cluster 28	571	MR05_C266153_1_gene1	at 99.12%
Cluster 28	729	UNC03_scaffold43778_3_gene15	at 92.46%
Cluster 28	729	UNC05_C410342_1_gene5	at 98.49%
Cluster 29	720	UNC02_scaffold28035_2_gene4	*
Cluster 3	886	UNC02_scaffold24545_1_gene2	*
Cluster 30	712	UNC05_scaffold31183_3_gene20	at 99.86%
Cluster 30	712	UNC03_scaffold44209_4_gene16	*
Cluster 31	709	MR01_scaffold41617_4_gene4	*
Cluster 31	676	UNC03_scaffold46409_2_gene1	at 99.85%
Cluster 31	709	UNC02_scaffold34357_3_gene5	at 99.86%
Cluster 32	704	UNC05_C411460_1_gene7	*
Cluster 33	185	MR01_C441785_1_gene1	at 100.00%
Cluster 33	653	MR02_scaffold15827_1_gene1	at 90.81%
Cluster 33	702	UNC05_C397278_1_gene1	*
Cluster 34	699	MR02_C290509_1_gene1	*
Cluster 35	686	MR03_scaffold11439_1_gene2	*
Cluster 35	671	UNC02_scaffold30807_1_gene4	at 94.93%
Cluster 36	656	UNC05_C409838_1_gene5	at 100.00%
Cluster 36	682	MR02_scaffold804_10_gene2	*
Cluster 37	679	MR01_scaffold16223_1_gene2	*
Cluster 37	674	UNC03_C681648_1_gene1	at 99.55%
Cluster 37	678	UNC05_C402756_1_gene2	at 98.97%
Cluster 37	679	MR02_scaffold514_1_gene2	at 100.00%
Cluster 37	679	UNC02_scaffold30949_2_gene2	at 99.85%
Cluster 38	677	MR01_scaffold36647_1_gene2	*
Cluster 38	677	MR02_scaffold175_3_gene8	at 100.00%
Cluster 39	433	UNC02_C431632_1_gene1	at 99.77%
Cluster 39	489	MR02_scaffold55_15_gene10	at 96.11%
Cluster 39	536	UNC05_scaffold195_2_gene3	at 98.51%
Cluster 39	665	MR01_scaffold42212_2_gene4	*
Cluster 4	886	UNC05_scaffold27064_1_gene4	*
Cluster 40	645	MR03_scaffold6334_1_gene23	*
Cluster 40	453	UNC01_C243426_1_gene1	at 98.45%
Cluster 40	566	UNC02_scaffold25810_1_gene4	at 98.41%
Cluster 41	451	UNC05_scaffold25088_2_gene1	at 97.78%
Cluster 41	639	MR05_scaffold134_1_gene17	at 98.59%
Cluster 41	639	MR01_scaffold17580_2_gene27	*
Cluster 42	639	MR02_scaffold16464_1_gene23	*
Cluster 42	639	MR05_scaffold18590_1_gene3	at 99.69%
Cluster 42	639	UNC05_scaffold24500_3_gene8	at 99.53%
Cluster 43	639	MR05_scaffold987_5_gene2	*
Cluster 44	639	UNC02_scaffold34589_1_gene7	*
Cluster 45	632	MR05_scaffold16287_2_gene4	*
Cluster 45	304	UNC02_scaffold23431_4_gene5	at 95.39%
Cluster 46	631	UNC02_scaffold32995_1_gene2	*
Cluster 46	631	UNC05_scaffold23839_1_gene2	at 98.57%
Cluster 47	619	MR03_scaffold13877_1_gene17	*
Cluster 48	618	MR02_scaffold15111_2_gene1	*
Cluster 49	608	MR01_scaffold31123_3_gene3	*
Cluster 49	271	UNC05_scaffold10561_1_gene1	at 98.52%
Cluster 49	608	MR05_scaffold18581_4_gene6	at 99.01%
Cluster 49	608	UNC03_scaffold356_7_gene3	at 98.68%
Cluster 5	885	MR02_scaffold16998_2_gene4	*
Cluster 50	606	MR03_scaffold14926_1_gene2	*
Cluster 51	603	UNC03_scaffold30589_3_gene3	at 99.83%
Cluster 51	603	UNC05_scaffold16738_2_gene2	at 90.38%
Cluster 51	603	MR02_scaffold771_7_gene8	*
Cluster 52	603	MR03_C173439_1_gene1	*
Cluster 53	603	MR03_scaffold1310_6_gene15	*
Cluster 53	201	UNC02_scaffold32656_2_gene1	at 100.00%
Cluster 54	600	MR07_scaffold12178_2_gene13	*
Cluster 54	441	MR03_scaffold12459_10_gene4	at 98.64%
Cluster 55	600	UNC01_scaffold3870_1_gene3	*
Cluster 55	256	MR03_scaffold6087_1_gene1	at 100.00%
Cluster 56	598	MR01_scaffold4956_1_gene12	*
Cluster 56	336	MR02_scaffold4248_2_gene2	at 99.70%
Cluster 57	598	MR05_scaffold12117_1_gene2	*
Cluster 57	190	MR01_scaffold41261_2_gene2	at 100.00%
Cluster 57	471	UNC05_scaffold23349_3_gene1	at 99.79%
Cluster 57	598	UNC02_scaffold22465_2_gene3	at 100.00%
Cluster 57	598	UNC03_scaffold9799_3_gene3	at 99.83%
Cluster 58	597	MR02_scaffold5069_4_gene1	*
Cluster 58	409	MR01_scaffold36728_1_gene1	at 100.00%
Cluster 59	595	MR05_scaffold18109_1_gene4	*
Cluster 59	245	MR01_C478019_1_gene1	at 98.78%
Cluster 59	595	UNC03_scaffold42603_1_gene1	at 99.33%
Cluster 6	835	UNC02_scaffold28465_1_gene3	at 99.64%
Cluster 6	873	UNC05_scaffold28256_1_gene4	at 99.89%
Cluster 6	883	MR01_scaffold28650_1_gene2	*
Cluster 60	594	UNC02_C432014_1_gene3	*
Cluster 61	518	UNC05_C399362_1_gene2	at 99.61%
Cluster 61	521	MR02_scaffold227_6_gene1	at 99.23%
Cluster 61	592	UNC02_scaffold31897_2_gene4	at 99.66%
Cluster 61	592	UNC03_scaffold19248_2_gene4	at 99.32%
Cluster 61	592	MR01_scaffold37950_2_gene4	*
Cluster 62	589	UNC05_scaffold30747_1_gene1	*
Cluster 63	582	MR05_scaffold18227_2_gene3	*
Cluster 63	582	UNC05_C411498_1_gene3	at 98.97%
Cluster 7	859	MR05_scaffold8326_1_gene1	*
Cluster 8	859	UNC05_C408324_1_gene1	*
Cluster 9	856	MR01_C542022_1_gene4	*
Cluster 64

## Sheet: Gene_Barcode_Identifiers
Gene_ID	Manuscript_ID
MR1A	T1
MR2A	T2
MR3A	T3
MR5A	T4
MR7A	T5
UNC01	H1
UNC02	H2
UNC03	H3
UNC05	H4
